# Supplementary material for: Genome-wide identification and expression analyses of the pectate lyase (PL) gene family in Fragaria vesca
Source: BMC Genomics. 2023 Aug 3;24:435. doi: 10.1186/s12864-023-09533-9 (PMC10401794; doi:10.1186/s12864-023-09533-9)
Supplement: Supplementary file 1 — Additional file 1. [file 12864_2023_9533_MOESM1_ESM.xlsx]

## Sheet: Additional file 1
Additional file 1. The primers used for the functions of FvePLs in this study.
	Name	Application	Primer sequence
	FvePL1-F	amplification	ATGAGGTTAGCTAGCTCGAGG
	FvePL1-R	amplification	TTAACATTGACGACCAAACCG
	FvePL4-F	amplification	ATGGCGGTTTCGGAGAATAAG
	FvePL4-R	amplification	CTAGCAGGTACGTCCTCTGCG
	FvePL6-F	amplification	ATGGTAGTCAATAGATCCGGT
	FvePL6-R	amplification	CTAGCACATGGTCGGCCAACAA
	FvePL7-F	amplification	ATGGCAATGCCTTCCGGC
	FvePL7-R	amplification	TCAGCAACGAGAACCCTTTC
	FvePL8-F	amplification	ATGGCATTGGAAGCTGATCG
	FvePL8-R	amplification	CTAACATCCCTGGCCTTTTC
	FvePL13-F	amplification	ATGGTGTCAATGAAGTTCAG
	FvePL13-R	amplification	TTAACATGCCTTGCCAAC
	PM999-FvePL1-F	subcellular	GCTCTAGAATGAGGTTAGCTAGCTCGAGG
	PM999-FvePL1-R	subcellular	GCTCTAGAACATTGACGACCAAACCGGCA
	PM999-FvePL4-F	subcellular	GCTCTAGAATGGCGGTTTCGGAGAATAAG
	PM999-FvePL4-R	subcellular	GCTCTAGAGCAGGTACGTCCTCTGCGGCA
	PM999-FvePL6-F	subcellular	GCTCTAGAATGGTAGTCAATAGATCCGGT
	PM999-FvePL6-R	subcellular	GCTCTAGAGCATGGTCGGCCAACAAA
	PM999-FvePL7-F	subcellular	GCTCTAGAATGGCAATGCCTTCCGGC
	PM999-FvePL7-R	subcellular	GCTCTAGAGCAACGAGAACCCTTTCGGC
	PM999-FvePL8-F	subcellular	GCTCTAGAATGGCATTGGAAGCTGATCG
	PM999-FvePL8-R	subcellular	GCTCTAGACTAACATCCCTGGCCTTTTC
	PM999-FvePL13-F	subcellular	GCTCTAGAATGGTGTCAATGAAGTTCAG
	PM999-FvePL13-R	subcellular	GCTCTAGATTAACATGCCTTGCCAAC
	pDS1301-FvePL1-F	RNAi	GGACTAGT GGTACCACGACGACTGGAATGAGCACG
	pDS1301-FvePL1-R	RNAi	CGAGCTC GGATCCAGGCTTGCAGTCGTGGATGTG
	pDS1301-FvePL4-F	RNAi	GGACTAGT GGTACCGAATGAGAATGATGATGGAGG
	pDS1301-FvePL4-R	RNAi	CGAGCTC GGATCCGGATATGCAGACCATGAACTA
	pDS1301-FvePL7-F	RNAi	GGACTAGT GGTACCTAACCCTCATTGCTGTTTCCT
	pDS1301-FvePL7-R	RNAi	CGAGCTC GGATCCATCGTGTATGTTGAGTCCATG
	FvePL1-F	qRT-PCR	GGAAGTGCTGATCCTACCATTA
	FvePL1-R	qRT-PCR	CTGTGGTCTGAACTCTATGTGT
	FvePL4-F	qRT-PCR	AAAGGAGGTTACCAAGAGAGTG
	FvePL4-R	qRT-PCR	AAGAAGGCACCATTGAGTAGAA
	FvePL7-F	qRT-PCR	TGCACCAGACATAAGATTCAGT
	FvePL7-R	qRT-PCR	GTTTATCAACATGTCACCCTCG
	FveGAPDH-F	qRT-PCR	CATTCATCACCACCGACTACA
	FveGAPDH-R	qRT-PCR	GAAGGGTCTTCTCATCCTTGAC
	FvePL1-F	ISH	TCTCATGCGCAACAGGGAAT
	FvePL1-R	ISH	GTTGCGGCCGAATCCAATAC
	FvePL4-F	ISH	AGGAGCTCCCCATCTCACTT
	FvePL4-R	ISH	AGCAGTTGACCCCATGACAG
	FvePL7-F	ISH	AAACCCGATTGACGACTGCT
	FvePL7-R	ISH	CGTCACCTGAGTCAGTCACC
	FvePL8-F	ISH	GGACGAGGGGTTAATGTGCA
	FvePL8-R	ISH	AGGAATGGTGTCACGAACGT
	FvePL13-F	ISH	ACACCCACTGGCAGATGTAC
	FvePL13-R	ISH	GCCCTGCTTGTGATCTCCTT
	Fveactin-F	ISH	CCCAAGTAAGGATGCCCCCATGTTCG
	Fveactin-R	ISH	TTGGCAAGGGGAGCAAGACAGTTGGTAG
	pMDC32-FvePL1-F	overexpression	CGGGGTACCATGAGGTTAGCTAGCTCGAGG
	pMDC32-FvePL1-R	overexpression	CGAGCTCTTAACATTGACGACCAAACCG
	pMDC32-FvePL4-F	overexpression	CGGGGTACCATGGCGGTTTCGGAGAATAAG
	pMDC32-FvePL4-R	overexpression	CGAGCTCCTAGCAGGTACGTCCTCTGCG
	pMDC32-FvePL7-F	overexpression	CGGGGTACCATGGCAATGCCTTCCGGC
	pMDC32-FvePL7-R	overexpression	CGAGCTCTCAGCAACGAGAACCCTTTC
