# Supplementary material for: Genome-wide identification and expression analyses of the pectate lyase (PL) gene family in Fragaria vesca
Source: BMC Genomics. 2023 Aug 3;24:435. doi: 10.1186/s12864-023-09533-9 (PMC10401794; doi:10.1186/s12864-023-09533-9)
Supplement: Supplementary file 2 — Additional file 2. [file 12864_2023_9533_MOESM2_ESM.xlsx]

## Sheet: Additional file 2
		Additional file 2. Analysis of physicochemical properties of FvePLs.
	Gene No	Gene ID(v4.0.a1)	Gene ID (v2.0.a2)	chr.	chr. Start	chr. End	Molecular formula	Amino Acids(aa)	MW/（Da）	PI	Instability index(Ⅱ)	GRAVY	Sublocation
	FvePL1	FvH4_2g19540	gene17555	2	16580146	16584632	C2175H3361N653O647S25	447	49811.1	8.44	36.53	-0.35	Cell wall. Chloroplast.
	FvePL2	FvH4_3g00620	gene19804	3	307337	309017	C2043H3183N585O616S24	428	46565.7	7.92	37.55	-0.305	Cell membrane. Cell wall.
	FvePL3	FvH4_3g01680	gene19480	3	866815	869961	C1893H2942N528O539S19	391	42330.5	9.51	26.32	-0.187	Cell membrane. Cell wall.
	FvePL4	FvH4_4g05760	gene24370	4	5130961	5136618	C2140H3341N643O653S26	458	49358.5	7.63	37.84	-0.326	Cell wall. Chloroplast.
	FvePL5	FvH4_4g25110	gene06974	4	27012326	27013842	C1925H2986N562O577S22	408	43939.6	8.57	38.78	-0.334	Cell membrane. Chloroplast.
	FvePL6	FvH4_4g31900	gene36894	4	30805826	30808019	C2163H3382N622O650S27	450	49366	6.47	31.9	-0.326	Cell membrane. Cell wall. Chloroplast. Golgi apparatus. Mitochondrion. Nucleus.
	FvePL7	FvH4_5g06720	gene10004	5	3962314	3964811	C1967H3055N571O603S22	418	45055.7	6.59	33.57	-0.29	Cell membrane. Cell wall. Chloroplast.
	FvePL8	FvH4_5g15430	gene25949	5	8733914	8736094	C2153H3366N622O648S24	446	49101.6	6.37	34.47	-0.406	Cell wall, Chloroplast.
	FvePL9	FvH4_5g27090	gene29291	5	18384591	18386092	C1713H2677N497O504S18	352	38875.2	9.18	29.35	-0.426	Cell wall.
	FvePL10	FvH4_6g02350	gene16611	6	1359132	1360736	C2058H3223N617O613S25	434	47218.5	9.13	36.09	-0.3	Chloroplast.
	FvePL11	FvH4_6g14680	gene18180	6	9034052	9037650	C1834H2849N539O550S15	382	41730	8.38	30.81	-0.516	Cell wall.
	FvePL12	FvH4_6g16670	gene09684	6	10564991	10568600	C2366H3642N664O717S25	493	53662.5	5.96	33.79	-0.279	Cell wall. Chloroplast.
	FvePL13	FvH4_6g49230	gene01266	6	36941225	36943350	C2212H3464N648O635S24	454	50065.2	9.01	35.42	-0.302	Cell wall. Chloroplast.
	FvePL14	FvH4_6g52190	gene27998	6	38523231	38525013	C1953H3017N589O589S23	411	44909.4	6.73	44.54	-0.373	Cell membrane. Cell wall. Chloroplast.
	FvePL15	FvH4_7g18400	gene23429	7	15387629	15393573	C2339H3652N666O730S23	504	53520.1	5.99	30.16	-0.16	Cell membrane. Cell wall.
	FvePL16	FvH4_7g20920	gene23375	7	16910980	16916279	C1868H2912N528O546S18	378	42080	8.23	41.64	-0.377	Chloroplast.
