# Supplementary material for: Genome-wide identification and expression analyses of the pectate lyase (PL) gene family in Fragaria vesca
Source: BMC Genomics. 2023 Aug 3;24:435. doi: 10.1186/s12864-023-09533-9 (PMC10401794; doi:10.1186/s12864-023-09533-9)
Supplement: Supplementary file 3 — Additional file 3. [file 12864_2023_9533_MOESM3_ESM.xlsx]

## Sheet: Additional file 3
	Additional file 3. MEME predicted the top five conserved motifs of FvePLs.
	Motif	Conserved amino acid sequences	E-value	Sites	width
	1	NHFGEGLVQRMPRCRFGYFHVVNNDYTHW	1.1e-297	16	29
	2	DDDPVNPKPGTLRHAVIQDEPLWIIFKRDMVIKLKQELIMNSFKTIDGRG	6.7e-446	15	50
	3	FGSSHVWIDHCSLSNCADGLIDAIMGSTAITISNNYFTHHBKVMLLGHSD	7.4e-448	16	50
	4	NWAKNRQRLADCAIGFGKBAIGGRDGRIYVVTDS	2e-224	13	34
	5	GGCITIQYVTNVIIHGJHIHDCKPTGNAMVRDSPSHYGWRT	1e-249	13	41
