# Supplementary material for: Genome-wide identification and expression analyses of the pectate lyase (PL) gene family in Fragaria vesca
Source: BMC Genomics. 2023 Aug 3;24:435. doi: 10.1186/s12864-023-09533-9 (PMC10401794; doi:10.1186/s12864-023-09533-9)
Supplement: Supplementary file 4 — Additional file 4. [file 12864_2023_9533_MOESM4_ESM.xlsx]

## Sheet: Additional file 4
	Additional file 4. Syntenic analyses of PL genes in F. verse, Arabidopsis, S. lycopersicum, M. domestica and F. ananassa.
	Name (FvePL)	ID	Name (Othologous gene)	ID
	FvePL1	FvH4_2g19540	AtPLL22	AT3G24670
			AtPLL20	AT3G07010
			AtPLL21	AT5G48900
	FvePL3	FvH4_3g01680	AtPLL6	AT1G11920
	FvePL3	FvH4_3g01680	AtPLL4	AT4G22080
	FvePL4	FvH4_4g05760	AtPLL26	AT1G04680
	FvePL4	FvH4_4g05760	AtPLL24	AT3G24230
	FvePL5	FvH4_4g25110	AtPLL16	AT1G67750
	FvePL6	FvH4_4g31900	AtPLL8	AT1G14420
	FvePL6	FvH4_4g31900	AtPLL9	AT2G02720
	FvePL6	FvH4_4g31900	AtPLL11	AT5G15110
	FvePL7	FvH4_5g06720	AtPLL19	AT4G24780
	FvePL8	FvH4_5g15430	AtPLL9	AT2G02720
	FvePL8	FvH4_5g15430	AtPLL11	AT5G15110
	FvePL11	FvH4_6g14680	AtPLL1	AT3G09540
	FvePL11	FvH4_6g14680	AtPLL2	AT3G55140
	FvePL13	FvH4_6g49230	AtPLL10	AT3G01270
	FvePL13	FvH4_6g49230	AtPLL11	AT5G15110
	FvePL14	FvH4_6g52190	AtPLL18	AT3G27400
	FvePL15	FvH4_7g18400	AtPLL12	AT5G04310
	FvePL16	FvH4_7g20920	AtPLL2	AT3G55140
	FvePL1	FvH4_2g19540	SlPL16	Solyc06g071840
			SlPL20	Solyc09g061890
	FvePL3	FvH4_3g01680	SlPL3	Solyc02g080910
	FvePL4	FvH4_4g05760	SlPL21	Solyc09g091430
	FvePL5	FvH4_4g25110	SlPL2	Solyc02g067450
			SlPL10	Solyc03g113150
	FvePL6	FvH4_4g31900	SlPL1	Solyc01g010740
			SlPL4	Solyc02g087670
			SlPL10	Solyc03g113150
			SlPL12	Solyc05g007080
			SlPL15	Solyc06g071020
	FvePL7	FvH4_5g06720	SlPL10	Solyc03g113150
	FvePL8	FvH4_5g15430	SlPL10	Solyc03g113150
			SlPL12	Solyc05g007080
			SlPL15	Solyc06g071020
	FvePL11	FvH4_6g14680	SlPL18	Solyc09g005850
			SlPL2	Solyc02g067450
	FvePL13	FvH4_6g49230	SlPL1	Solyc01g010740
			SlPL11	Solyc04g010230
			SlPL5	Solyc02g093580
			SlPL12	Solyc05g007080
	FvePL14	FvH4_6g52190	SlPL10	Solyc03g113150
	FvePL15	FvH4_7g18400	SlPL14	Solyc02g087670
			SlPL22	Solyc11g008140
	FvePL16	FvH4_7g20920	SlPL4	Solyc02g087670
			SlPL18	Solyc09g005850
	FvePL1	FvH4_2g19540	MdPL5	MD05G1179500
			MdPL12	MD10G1169100
	FvePL3	FvH4_3g01680	MdPL6	MD05G1350000
			MdPL13	MD10G1324800
	FvePL4	FvH4_4g05760	MdPL18	MD13G1231000
			MdPL23	MD16G1236000
	FvePL5	FvH4_4g25110	MdPL7	MD06G1161400
			MdPL17	MD13G1106200
			MdPL19	MD14G1167100
			MdPL22	MD16G1106400
	FvePL6	FvH4_4g31900	MdPL8	MD06G1188600
			MdPL11	MD09G1047400
			MdPL16	MD13G1078400
			MdPL20	MD14G1195200
			MdPL21	MD16G1078000
			MdPL24	MD17G1047500
	FvePL7	FvH4_5g06720	MdPL7	MD06G1161400
			MdPL19	MD14G1167100
	FvePL8	FvH4_5g15430	MdPL8	MD06G1188600
			MdPL11	MD09G1047400
			MdPL16	MD13G1078400
			MdPL20	MD14G1195200
			MdPL21	MD16G1078000
			MdPL24	MD17G1047500
	FvePL11	FvH4_6g14680	MdPL2	MD01G1119400
			MdPL4	MD04G1117600
			MdPL9	MD07G1188200
			MdPL15	MD12G1133200
	FvePL12	FvH4_6g16670	MdPL1	MD01G1100600
			MdPL3	MD04G1089800
			MdPL14	MD12G1108300
	FvePL13	FvH4_6g49230	MdPL8	MD06G1188600
			MdPL11	MD09G1047400
			MdPL16	MD13G1078400
			MdPL20	MD14G1195200
			MdPL21	MD16G1078000
			MdPL24	MD17G1047500
	FvePL14	FvH4_6g52190	MdPL10	MD09G1019900
			MdPL17	MD13G1106200
			MdPL22	MD16G1106400
	FvePL15	FvH4_7g18400	MdPL1	MD01G1100600
			MdPL3	MD04G1089800
			MdPL14	MD12G1108300
	FvePL16	FvH4_7g20920	MdPL2	MD01G1119400
			MdPL4	MD04G1117600
			MdPL9	MD07G1188200
			MdPL15	MD12G1133200
	FvePL1	FvH4_2g19540	FaPL1	FxaC_5g17410
			FaPL2	FxaC_6g23780
			FaPL7	FxaC_13g489301
			FaPL12	FxaC_15g34490
	FvePL3	FvH4_3g01680	FaPL3	FxaC_10g05230
			FaPL4	FxaC_12g49040
	FvePL4	FvH4_4g05760	FaPL7	FxaC_13g489301
			FaPL10	FxaC_14g38150
			FaPL12	FxaC_15g34490
			FaPL13	FxaC_16g05480
	FvePL5	FvH4_4g25110	FaPL6	FxaC_13g20590
			FaPL9	FxaC_14g12810
			FaPL11	FxaC_15g13620
	FvePL6	FvH4_4g31900	FaPL5	FxaC_13g06580
			FaPL8	FxaC_14g05680
			FaPL15	FxaC_17g20340
			FaPL18	FxaC_18g30170
			FaPL21	FxaC_19g13600
			FaPL23	FxaC_20g16150
			FaPL26	FxaC_21g07230
			FaPL32	FxaC_22g05580
			FaPL42	FxaC_23g50100
			FaPL45	FxaC_24g58120
	FvePL7	FvH4_5g06720	FaPL14	FxaC_17g09200
			FaPL19	FxaC_18g39220
			FaPL20	FxaC_19g07440
			FaPL22	FxaC_20g07670
	FvePL8	FvH4_5g15430	FaPL5	FxaC_13g06580
			FaPL15	FxaC_17g20340
			FaPL18	FxaC_18g30170
			FaPL21	FxaC_19g13600
			FaPL23	FxaC_20g16150
			FaPL32	FxaC_22g05580
			FaPL42	FxaC_23g50100
	FvePL9	FvH4_5g27090	FaPL16	FxaC_17g36850
			FaPL17	FxaC_18g16190
			FaPL24	FxaC_20g30580
	FvePL10	FvH4_6g02350	FaPL29	FxaC_21g68570
			FaPL30	FxaC_21g71650
			FaPL35	FxaC_22g66210
			FaPL36	FxaC_22g67320
			FaPL39	FxaC_23g41630
			FaPL44	FxaC_24g07060
	FvePL11	FvH4_6g14680	FaPL28	FxaC_21g51050
			FaPL38	FxaC_23g27800
			FaPL48	FxaC_25g39500
			FaPL49	FxaC_25g56390
			FaPL53	FxaC_27g37340
	FvePL12	FvH4_6g16670	FaPL27	FxaC_21g48380
			FaPL33	FxaC_22g48500
			FaPL34	FxaC_22g49810
			FaPL37	FxaC_23g25050
			FaPL46	FxaC_25g24830
			FaPL54	FxaC_28g17810
	FvePL13	FvH4_6g49230	FaPL5	FxaC_13g06580
			FaPL15	FxaC_17g20340
			FaPL18	FxaC_18g30170
			FaPL21	FxaC_19g13600
			FaPL23	FxaC_20g16150
			FaPL26	FxaC_21g07230
			FaPL32	FxaC_22g05580
			FaPL42	FxaC_23g50100
			FaPL45	FxaC_24g58120
	FvePL14	FvH4_6g52190	FaPL25	FxaC_21g03830
			FaPL31	FxaC_22g02760
			FaPL40	FxaC_23g46130
			FaPL41	FxaC_23g46720
			FaPL43	FxaC_24g02550
	FvePL15	FvH4_7g18400	FaPL27	FxaC_21g48380
			FaPL46	FxaC_25g24830
			FaPL47	FxaC_25g36260
			FaPL50	FxaC_26g18940
			FaPL51	FxaC_27g30700
			FaPL52	FxaC_27g34410
			FaPL54	FxaC_28g17810
	FvePL16	FvH4_7g20920	FaPL28	FxaC_21g51050
			FaPL38	FxaC_23g27800
			FaPL48	FxaC_25g39500
			FaPL49	FxaC_25g56390
			FaPL53	FxaC_27g37340
