# Supplementary material for: Genome-wide identification and expression analyses of the pectate lyase (PL) gene family in Fragaria vesca
Source: BMC Genomics. 2023 Aug 3;24:435. doi: 10.1186/s12864-023-09533-9 (PMC10401794; doi:10.1186/s12864-023-09533-9)
Supplement: Supplementary file 5 — Additional file 5. [file 12864_2023_9533_MOESM5_ESM.xlsx]

## Sheet: Additional file 5
	Additional file 5. Cis-acting regulatory elements analysis of FvePLs.
	Type	Locus identity	Cis-element	Accession number	Number	Annotation
	Plant growth &development	CANBNNAPA	CNAACAC	S000148	13	critical for endosperm expression
		IBOXCORE	GATAA	S000199	79	light inducible stem leaf specific expression promoter
		SREATMSD	TTATCC	S000470	15	regulation of gene expression during axillary bud germination
		RAV1AAT	CAACA	S000314	101	induced by light and hormone, with vascular tissue specificity
		CIACADIANLELHC	CAANNNNATC	S000252	21	required for circadian control
		SITEIIATCYTC	TGGGCY	S000474	11	specificity of anther and meristem
		CARGCW8GAT	CWWWWWWWWG	S000431	44	MADS-box
		MYBPLANT	MACCWAMC	S000167	10	phenylpropanoid synthesis gene promoter
	Phytohormones responsives	MYB2CONSENSUSAT	YAACKG	S000409	57	involve in abscisic acid response
		MYCATRD22	CACATG	S000174	23	Regulation of abscisic acid induced transcription
		CATATGGMSAUR	CATATG	S000370	24	auxin-responsive
		RYREPEATVFLEB4	CATGCATG	S000102	8	abscisic acid and auxin-responsive element
		ARFAT	TGTCTC	S000270	16	auxin-responsive element
		CAREOSREP1	CAACTC	S000421	16	GA-responsive element
		GAREAT	TAACAAR	S000439	20	synthesis and response of GA
		ERELEE4	AWTTCAAA	S000037	9	ethylene-responsive element
	Biotic stress	ASF1MOTIFCAMV	TGACG	S000024	17	NPR1 disease resistance protein
		WBOXATNPR1	TTGAC	S000390	61	pathogen induced enhancement of plant defense response
		SEBFCONSSTPR10A	YTGTCWC	S000391	19	silencing element binding factor
		MYB1LEPR	GTTAGTT	S000443	8	regulate the expression of defense related genes
		WBOXNTCHN48	CTGACY	S000508	13	auxiliary response of defense genes
