# Supplementary material for: Genome-wide identification and expression analyses of the pectate lyase (PL) gene family in Fragaria vesca
Source: BMC Genomics. 2023 Aug 3;24:435. doi: 10.1186/s12864-023-09533-9 (PMC10401794; doi:10.1186/s12864-023-09533-9)
Supplement: Supplementary file 6 — Additional file 6. [file 12864_2023_9533_MOESM6_ESM.xlsx]

## Sheet: Additional file 6
	Additional file 6. Spatial and temporal expression profiles of FvePLs.
		Seed, stage 2	Leaf	Seedling	Carpel, stages 7-8	Carpel, stage 9	Carpel, stage 10	Carpel, stage 12	Anther, stages 6-7	Anther, stages 7-8	Anther, stage 9	Anther, stage 10	Anther, stage 11	Anther, stage 12	Pollen	Style, stage 1	Style, stage 2	Ovule, stage 1	Embryo, stage 3	Embryo, stage 4	Embryo, stage 5	Ghost, stage 3	Ghost, stage 4	Ghost, stage 5	Pith, stage 1	Pith, stage 2	Pith, stage 3	Pith, stage 4	Pith, stage 5	Cortex, stage 1	Cortex, stage 2	Cortex, stage 3	Cortex, stage 4	Cortex, stage 5	Receptacle, stages 6-7	Fruit, green stage	Fruit, turning stage
	FvePL1	5.5	39.88	3.52	5.79	4.46	8.78	16.39	4.38	11.44	8.63	3.02	5.77	206.67	1.37	2.08	0.28	6.79	4.44	0.65	0.17	1.25	1.91	0.34	27.51	8.51	5.85	2.32	32.02	41.42	16.82	9.73	3.22	8.83	3.35	6.8	113.21
	FvePL2	0.01	0.06	0.01	0.02	0.09	0.16	161.98	1.38	0.04	0.12	0.3	0.08	10.04	0.15	172.77	6.5	0.15	0.03	0.0001	0.09	0.06	0.0001	0.0001	0.0001	0.0001	0.0001	0.0001	0.0001	0.03	0.0001	0.02	0.0001	0.01	0.63	0.0001	0.0001
	FvePL3	0.0001	0.0001	1.53	0.0001	0.0001	0.0001	0.0001	1.21	0.01	0.04	0.0001	0.0001	0.0001	0.0001	0.0001	0.0001	0.0001	0.0001	0.0001	0.0001	0.0001	0.0001	0.0001	0.0001	0.0001	0.0001	0.01	0.0001	0.02	0.0001	0.0001	0.0001	0.0001	0.69	0.0001	0.0001
	FvePL4	159.33	110.91	20.21	53.03	58.97	104.46	171.14	54.11	49.18	63.28	51.07	53.2	338.97	1.25	37.57	6.16	182.14	71.14	31.26	6.04	86.64	147.43	135.87	33.4	39.25	127.18	153.85	241.6	40.93	38.18	28.65	23.23	68.6	53.95	41.91	617.43
	FvePL5	9.28	36.32	5.04	3.29	2.22	23.51	39.48	3.37	2.1	0.69	2.65	51.45	8.85	0.1	97.35	6.37	5.45	0.24	0.23	0.06	1.24	0.06	0.03	139.27	355.98	636.49	511.71	254.52	63.83	225.04	341.15	265.71	83.72	2.84	162.37	3.08
	FvePL6	0.1	0.07	0.13	0.02	0.02	0.06	0.01	0.58	0.18	0.05	0.05	0.13	38.05	188.91	0.07	3.41	0.04	0.05	0.0001	0.0001	0.0001	0.01	0.01	0.03	0.01	0.0001	0.0001	0.0001	0.01	0.01	0.02	0.0001	0.0001	0.43	0.0001	0.0001
	FvePL7	5.56	22.49	5.69	16.67	12.36	65.28	112.84	11.01	18.62	52.33	13.53	77.71	180.55	0.29	3.28	0.34	4.48	5.98	2.54	1.6	2.7	1.02	7.4	14.21	6.88	18.81	12.49	31.01	9.99	7.16	13.86	23.11	22.2	8.97	21.89	240.32
	FvePL8	0.06	0.0001	0.03	0.05	0.02	0.0001	0.12	2.68	0.01	0.19	0.15	0.53	898.39	217.25	0.1	11.89	0.04	0.0001	0.0001	0.02	0.02	0.18	0.19	0.01	0.08	0.02	0.01	0.0001	0.07	0.05	0.01	0.0001	0.01	2.62	0.01	0.0001
	FvePL9	0.12	0.13	0.06	0.03	0.03	0.16	0.03	1.79	0.05	0.11	0.17	0.11	0.05	0.02	0.0001	8.79	0.21	0.0001	0.04	0.03	0.16	0.13	0.03	0.05	0.0001	0.05	0.0001	0.02	0.08	0.04	0.03	0.01	0.0001	1.46	0.0001	0.01
	FvePL10	0.0001	0.0001	0.04	0.01	0.04	0.06	0.05	1.87	0.02	0.08	0.04	1.01	39.23	0.32	0.06	0.03	0.02	0.0001	0.0001	0.02	0.02	0.0001	0.0001	0.0001	0.0001	0.0001	0.0001	0.0001	0.0001	0.02	0.0001	0.01	0.01	1.01	0.01	0.0001
	FvePL11	16.13	13.4	5.9	14.17	12.01	14.06	11.99	24.12	15.36	11.71	14.63	16.84	9.43	5.14	16.02	14.65	12.75	4.88	12.23	5.96	17.43	19.58	14.63	18.99	14.57	11.99	8.59	8.1	16.77	14.66	11.15	6.67	6.4	25.87	7.55	5.1
	FvePL12	3.28	13.42	2	13.57	11.36	14.95	8.64	13.85	5.04	1.78	0.71	0.41	0.08	0.02	0.87	0.08	7.81	6.12	3.24	0.78	0.27	0.03	0.04	10.77	3.27	4.31	1.68	1.45	12.04	4.19	2.08	0.91	0.19	13.61	0.24	0.01
	FvePL13	1.22	0.17	0.46	0.49	0.01	0.04	0.06	0.95	0.08	0.18	0.09	2.59	690.59	4066.78	2.21	209.59	0.26	0.6	0.07	0.0001	0.05	0.17	0.05	0.19	0.57	0.48	0.02	0.06	0.29	0.73	0.13	0.01	0.0001	1.19	0.01	0.0001
	FvePL14	0.0001	0.02	0.02	0.0001	0.0001	0.02	0.06	1.14	0.01	0.05	0.0001	0.39	0.04	0.0001	0.04	0.09	0.06	0.19	0.0001	0.07	0.05	0.0001	0.03	0.02	0.02	0.01	0.01	0.04	0.0001	0.03	0.02	0.04	0.01	0.74	0.02	0.0001
	FvePL15	23.72	52.4	4.53	46.16	56.15	53.8	33.15	61.26	27.59	30.31	38.11	44.17	6.08	0.04	2.67	1.15	26.5	33.28	41.5	7.81	9.79	11.47	4.39	30.15	32.51	41.39	32.3	22.08	35.5	25.94	27.62	29.31	12.83	74.64	15.93	3.02
	FvePL16	11.03	7.86	5.37	7.94	9.31	11.21	10.69	10	12.07	11.09	10.12	8.95	13.89	6.77	8.04	7.15	16.14	3.59	6.87	4.35	8.68	9.38	6.28	5.93	5.61	4.9	4.33	3.54	6.81	7.67	6.49	4.9	3.05	10.21	4.81	3.63
