# Supplementary material for: Genome-wide identification and expression analyses of the pectate lyase (PL) gene family in Fragaria vesca
Source: BMC Genomics. 2023 Aug 3;24:435. doi: 10.1186/s12864-023-09533-9 (PMC10401794; doi:10.1186/s12864-023-09533-9)
Supplement: Supplementary file 7 — Additional file 7. [file 12864_2023_9533_MOESM7_ESM.xlsx]

## Sheet: Additional file 7
	Additional file 7. The genes correlated with FvePLs and their annotations
	Name	source ID	target ID	correlation	P value	Gene name	Class	Annotation
	FvePL1	FvH4_2g19540	FvH4_2g16800	0.96667	1.13813e-27	PHT4;6	transporter	inorganic phosphate
	FvePL1	FvH4_2g19540	FvH4_5g31280	0.941116	2.39902e-22
	FvePL1	FvH4_2g19540	FvH4_3g29050	0.933776	2.94744e-21
	FvePL1	FvH4_2g19540	FvH4_5g06720	0.929381	1.15764e-20		Pectate	pectate lyase
	FvePL1	FvH4_2g19540	FvH4_4g07800	0.919479	1.87308e-19
	FvePL1	FvH4_2g19540	FvH4_4g05760	0.917062	3.50039e-19		Pectate	pectate lyase
	FvePL1	FvH4_2g19540	FvH4_3g01470	0.913154	9.25424e-19		fatty acid biosynthesis
	FvePL1	FvH4_2g19540	FvH4_6g19300	0.912245	1.15252e-18	TPS21	Hormone response	JA
	FvePL1	FvH4_2g19540	FvH4_5g06470	0.911933	1.2422e-18	TPS21	Hormone response	JA
	FvePL1	FvH4_2g19540	FvH4_6g45551	0.911875	1.25956e-18
	FvePL1	FvH4_2g19540	FvH4_4g27160	0.911077	1.52296e-18
	FvePL1	FvH4_2g19540	FvH4_6g39981	0.910938	1.57408e-18
	FvePL1	FvH4_2g19540	FvH4_5g07560	0.909628	2.14063e-18	CYP71A24	Cytochrome	Cytochrome
	FvePL1	FvH4_2g19540	FvH4_6g40060	0.909135	2.40037e-18		cell wall	wax/pollen development
	FvePL1	FvH4_2g19540	FvH4_1g19281	0.9087	2.65449e-18
	FvePL1	FvH4_2g19540	FvH4_7g18570	0.907924	3.17191e-18		cell wall	wax/pollen development
	FvePL1	FvH4_2g19540	FvH4_5g32461	0.907776	3.2807e-18
	FvePL1	FvH4_2g19540	FvH4_1g18260	0.907579	3.43084e-18		NADP	brassinosteroid biosynthetic
	FvePL1	FvH4_2g19540	FvH4_4g32700	0.907372	3.59625e-18	MLP329	defense response	carbohydrate biosynthetic process
	FvePL1	FvH4_2g19540	FvH4_5g32460	0.907148	3.78336e-18	TT2	TF	MYB
	FvePL1	FvH4_2g19540	FvH4_6g41380	0.906605	4.2772e-18		Pectate	PL-like
	FvePL1	FvH4_2g19540	FvH4_5g06190	0.90623	4.65329e-18		cell wall	wax/pollen development
	FvePL1	FvH4_2g19540	FvH4_7g18640	0.905223	5.82323e-18		cell wall	wax/pollen development
	FvePL1	FvH4_2g19540	FvH4_2g10860	0.90482	6.3673e-18		Hormone response	Auxin
	FvePL1	FvH4_2g19540	FvH4_5g35111	0.90469	6.55228e-18
	FvePL1	FvH4_2g19540	FvH4_6g53791	0.902676	1.01613e-17
	FvePL1	FvH4_2g19540	FvH4_4g34230	0.902599	1.03316e-17
	FvePL1	FvH4_2g19540	FvH4_1g02120	0.902488	1.0582e-17		resistance	downy mildew
	FvePL1	FvH4_2g19540	FvH4_2g33310	0.90144	1.32401e-17
	FvePL1	FvH4_2g19540	FvH4_3g09080	0.900492	1.61815e-17
	FvePL1	FvH4_2g19540	FvH4_5g38140	0.900265	1.69716e-17
	FvePL2	FvH4_3g00620	FvH4_6g30970	0.998338	3.52105e-56
	FvePL2	FvH4_3g00620	FvH4_6g50190	0.992846	2.94611e-42		Hormone response	Gibberellin
	FvePL2	FvH4_3g00620	FvH4_2g07100	0.985416	1.74574e-35		development	Pollen
	FvePL2	FvH4_3g00620	FvH4_3g36710	0.978885	5.60874e-32		Sugar
	FvePL2	FvH4_3g00620	FvH4_6g50250	0.976054	8.68349e-31
	FvePL2	FvH4_3g00620	FvH4_5g08284	0.967999	4.71521e-28
	FvePL2	FvH4_3g00620	FvH4_1g21223	0.966361	1.39016e-27
	FvePL2	FvH4_3g00620	FvH4_2g25190	0.96484	3.62099e-27	LCR69	defense response	fungus
	FvePL2	FvH4_3g00620	FvH4_6g50900	0.96288	1.17085e-26
	FvePL2	FvH4_3g00620	FvH4_6g50240	0.961917	2.03699e-26
	FvePL2	FvH4_3g00620	FvH4_3g29011	0.949985	7.24179e-24
	FvePL2	FvH4_3g00620	FvH4_4g36103	0.910151	1.89446e-18
	FvePL2	FvH4_3g00620	FvH4_1g21222	0.909323	2.2983e-18
	FvePL2	FvH4_3g00620	FvH4_6g27310	0.908741	2.62898e-18
	FvePL2	FvH4_3g00620	FvH4_6g32034	0.901869	1.2083e-17
	FvePL3	FvH4_3g01680	FvH4_7g24910	0.999974	7.59379e-96		development	pollen
	FvePL3	FvH4_3g01680	FvH4_2g04660	0.999683	5.3664e-72		development	pollen
	FvePL3	FvH4_3g01680	FvH4_3g13910	0.999608	5.50165e-70		Peroxidase
	FvePL3	FvH4_3g01680	FvH4_4g11720	0.999317	1.13857e-64	EXT3	Cell Wall	HRGPs
	FvePL3	FvH4_3g01680	FvH4_7g24940	0.998708	1.39737e-58		development	pollen
	FvePL3	FvH4_3g01680	FvH4_1g26140	0.996797	6.45334e-50	EXPA7	expansin	expansin
	FvePL3	FvH4_3g01680	FvH4_6g48140	0.996144	3.7806e-48
	FvePL3	FvH4_3g01680	FvH4_3g40150	0.995609	6.56455e-47		Peroxidase
	FvePL3	FvH4_3g01680	FvH4_2g26070	0.994842	2.24863e-45		development	pollen
	FvePL3	FvH4_3g01680	FvH4_4g11711	0.994038	5.403e-44
	FvePL3	FvH4_3g01680	FvH4_4g05460	0.994022	5.73877e-44		Resistance	Disease resistance
	FvePL3	FvH4_3g01680	FvH4_5g17220	0.993457	4.15901e-43		flavonol and lignin biosynthetic process
	FvePL3	FvH4_3g01680	FvH4_1g10690	0.993054	1.54244e-42
	FvePL3	FvH4_3g01680	FvH4_4g11790	0.993044	1.59007e-42	GSTU21	glutathione metabolic process
	FvePL3	FvH4_3g01680	FvH4_2g16510	0.992825	3.14058e-42	EXPB2	expansin	expansin
	FvePL3	FvH4_3g01680	FvH4_3g16890	0.991758	6.56674e-41
	FvePL3	FvH4_3g01680	FvH4_3g13260	0.990694	9.39239e-40		Peroxidase
	FvePL3	FvH4_3g01680	FvH4_7g21000	0.989177	2.56143e-38		Resistance	Disease resistance
	FvePL3	FvH4_3g01680	FvH4_3g01640	0.988066	2.17625e-37		Stigma	Stigma
	FvePL3	FvH4_3g01680	FvH4_7g14920	0.987891	2.98948e-37
	FvePL3	FvH4_3g01680	FvH4_2g27800	0.987044	1.31321e-36		resistance	downy mildew
	FvePL3	FvH4_3g01680	FvH4_2g33230	0.986972	1.48187e-36	RSL2	TF	bHLH
	FvePL3	FvH4_3g01680	FvH4_1g03420	0.985808	9.62841e-36	FLA6	development	embryogenesis and seed
	FvePL3	FvH4_3g01680	FvH4_7g27280	0.985673	1.18427e-35
	FvePL3	FvH4_3g01680	FvH4_5g15010	0.985436	1.69354e-35	GSTU9	glutathione metabolic process
	FvePL3	FvH4_3g01680	FvH4_3g34760	0.985398	1.79202e-35		Resistance	Disease resistance
	FvePL3	FvH4_3g01680	FvH4_6g22540	0.983362	3.10479e-34	KAN3	TF	MYB
	FvePL3	FvH4_3g01680	FvH4_3g20251	0.981224	4.33738e-33
	FvePL3	FvH4_3g01680	FvH4_3g11680	0.980449	1.04848e-32		Resistance	Pathogenesis
	FvePL3	FvH4_3g01680	FvH4_7g24750	0.979869	1.98186e-32	ATL66	ubiquitination	RING-H2 finger protei
	FvePL3	FvH4_3g01680	FvH4_1g19450	0.979221	3.95276e-32		UDP-glucosyl transferase
	FvePL3	FvH4_3g01680	FvH4_6g35600	0.978914	5.44048e-32	GLIP1	lipid metobic process
	FvePL3	FvH4_3g01680	FvH4_5g06460	0.978839	5.88199e-32	CYP71A25	Cytochrome	Cytochrome
	FvePL3	FvH4_3g01680	FvH4_4g16970	0.97844	8.83188e-32		Peroxidase
	FvePL3	FvH4_3g01680	FvH4_5g11291	0.977795	1.67858e-31
	FvePL3	FvH4_3g01680	FvH4_6g19500	0.97741	2.44133e-31
	FvePL3	FvH4_3g01680	FvH4_2g11470	0.976917	3.90364e-31
	FvePL3	FvH4_3g01680	FvH4_7g24880	0.976381	6.43605e-31
	FvePL3	FvH4_3g01680	FvH4_7g26550	0.976303	6.91457e-31		Pectate	PL-like
	FvePL3	FvH4_3g01680	FvH4_6g24150	0.976131	8.09295e-31	MIZ1
	FvePL3	FvH4_3g01680	FvH4_4g05340	0.97511	2.01331e-30	GSTU7	glutathione metabolic process
	FvePL3	FvH4_3g01680	FvH4_7g25550	0.974879	2.45993e-30		Peroxidase
	FvePL3	FvH4_3g01680	FvH4_4g16350	0.974756	2.7355e-30
	FvePL3	FvH4_3g01680	FvH4_5g19110	0.974742	2.76956e-30	TIP2;3	transporter	methyl-NH2 and NH5
	FvePL3	FvH4_3g01680	FvH4_7g11390	0.97394	5.4642e-30	UNE11	Pectate	Pectinesterase
	FvePL3	FvH4_3g01680	FvH4_5g02120	0.973888	5.7052e-30	RHS8	cell wall	cell wall biogenesis
	FvePL3	FvH4_3g01680	FvH4_4g02260	0.973603	7.22558e-30	IAA3	Hormone response	auxin
	FvePL3	FvH4_3g01680	FvH4_2g14560	0.973582	7.34674e-30	GLTP2	Transporter	ceramide
	FvePL3	FvH4_3g01680	FvH4_6g09790	0.973513	7.78118e-30
	FvePL3	FvH4_3g01680	FvH4_6g43490	0.973456	8.14859e-30		Peroxidase
	FvePL3	FvH4_3g01680	FvH4_6g39880	0.973161	1.03647e-29
	FvePL3	FvH4_3g01680	FvH4_4g18870	0.973117	1.07415e-29		hormone response	ABA
	FvePL3	FvH4_3g01680	FvH4_3g40140	0.973074	1.1119e-29		Peroxidase
	FvePL3	FvH4_3g01680	FvH4_3g29630	0.972825	1.3579e-29
	FvePL3	FvH4_3g01680	FvH4_2g23220	0.972547	1.69447e-29
	FvePL3	FvH4_3g01680	FvH4_4g32780	0.971659	3.38219e-29
	FvePL3	FvH4_3g01680	FvH4_3g32760	0.971341	4.30985e-29	CYP72A9	Cytochrome	Cytochrome
	FvePL3	FvH4_3g01680	FvH4_7g20380	0.970561	7.71486e-29	RAP2.7	Hormone response	Ethylene
	FvePL3	FvH4_3g01680	FvH4_7g21010	0.970346	9.037e-29		Resistance	Disease resistance
	FvePL3	FvH4_3g01680	FvH4_3g25570	0.970138	1.05155e-28
	FvePL3	FvH4_3g01680	FvH4_4g14660	0.969803	1.33955e-28
	FvePL3	FvH4_3g01680	FvH4_3g25270	0.968059	4.52499e-28	RHS18	pathogen	Peroxidase
	FvePL3	FvH4_3g01680	FvH4_2g26650	0.967216	7.96029e-28	CYP716A1	Cytochrome	Cytochrome
	FvePL3	FvH4_3g01680	FvH4_3g39820	0.966586	1.20239e-27
	FvePL3	FvH4_3g01680	FvH4_1g21330	0.966391	1.3637e-27	SAH7	development	Pollen
	FvePL3	FvH4_3g01680	FvH4_3g09800	0.965612	2.23981e-27
	FvePL3	FvH4_3g01680	FvH4_4g26480	0.965129	3.02858e-27
	FvePL3	FvH4_3g01680	FvH4_2g02950	0.965091	3.10201e-27		Resistance	Pathogenesis
	FvePL3	FvH4_3g01680	FvH4_3g15120	0.964799	3.71419e-27	CES101	photosynthesis
	FvePL3	FvH4_3g01680	FvH4_3g16900	0.964785	3.74683e-27
	FvePL3	FvH4_3g01680	FvH4_2g19360	0.964749	3.8289e-27
	FvePL3	FvH4_3g01680	FvH4_3g23190	0.964498	4.46559e-27		Stigma	Stigma
	FvePL3	FvH4_3g01680	FvH4_6g39890	0.964092	5.70905e-27	NIP5;1	transporter	aquaporin
	FvePL3	FvH4_3g01680	FvH4_6g12710	0.963707	7.19231e-27
	FvePL3	FvH4_3g01680	FvH4_5g00150	0.963215	9.62538e-27	NRT1	Transporter	nitrate
	FvePL3	FvH4_3g01680	FvH4_2g26690	0.962816	1.21507e-26		transporter	aa/auxin
	FvePL3	FvH4_3g01680	FvH4_5g35160	0.962729	1.27842e-26	CYP93D1	Cytochrome	Cytochrome
	FvePL3	FvH4_3g01680	FvH4_7g28590	0.961463	2.63104e-26	bHLH36-like	TF	bHLH
	FvePL3	FvH4_3g01680	FvH4_5g13460	0.961441	2.6633e-26	GLR2.7	ion	ion channels
	FvePL3	FvH4_3g01680	FvH4_7g27770	0.961437	2.66948e-26		Pectate	pectinesterase
	FvePL3	FvH4_3g01680	FvH4_2g16240	0.961018	3.37177e-26
	FvePL3	FvH4_3g01680	FvH4_3g39750	0.960805	3.79256e-26	LAC3	lignin	Lignin degradation and detoxification of lignin-derived products
	FvePL3	FvH4_3g01680	FvH4_2g38040	0.96016	5.39422e-26	EXPA11	expansin	expansin
	FvePL3	FvH4_3g01680	FvH4_2g08560	0.959809	6.52221e-26
	FvePL3	FvH4_3g01680	FvH4_6g49090	0.959766	6.67217e-26
	FvePL3	FvH4_3g01680	FvH4_7g26643	0.959672	7.01685e-26
	FvePL3	FvH4_3g01680	FvH4_6g07450	0.959613	7.24099e-26	NAS3	ion	Fe
	FvePL3	FvH4_3g01680	FvH4_2g08840	0.959599	7.2959e-26	LAC11	lignin	Lignin degradation and detoxification of lignin-derived products
	FvePL3	FvH4_3g01680	FvH4_4g06420	0.959586	7.34682e-26	HKT1	Transporter	potassium
	FvePL3	FvH4_3g01680	FvH4_3g20800	0.959002	1.00159e-25
	FvePL3	FvH4_3g01680	FvH4_7g29721	0.958918	1.0465e-25
	FvePL3	FvH4_3g01680	FvH4_5g05910	0.958681	1.18518e-25
	FvePL3	FvH4_3g01680	FvH4_1g00260	0.958436	1.34649e-25		Pectate	PL-like
	FvePL3	FvH4_3g01680	FvH4_1g30020	0.958264	1.47209e-25	SKOR	Transporter	k
	FvePL3	FvH4_3g01680	FvH4_3g05920	0.957998	1.68765e-25	LAC17	lignin	Lignin degradation and detoxification of lignin-derived products
	FvePL3	FvH4_3g01680	FvH4_6g42490	0.957957	1.72411e-25		Resistance	Disease resistance
	FvePL3	FvH4_3g01680	FvH4_7g34060	0.9575	2.17637e-25
	FvePL3	FvH4_3g01680	FvH4_1g18750	0.957183	2.55506e-25	bHLH18-like	TF	bHLH
	FvePL3	FvH4_3g01680	FvH4_2g23000	0.957149	2.59895e-25	HSFA6B	stress	heat
	FvePL3	FvH4_3g01680	FvH4_2g29873	0.956983	2.82447e-25
	FvePL3	FvH4_3g01680	FvH4_6g32740	0.956704	3.24666e-25		kinase	receptor
	FvePL3	FvH4_3g01680	FvH4_6g06540	0.956439	3.70421e-25	TPS21	Hormone response	JA
	FvePL3	FvH4_3g01680	FvH4_1g04550	0.956403	3.77071e-25	MES3	resistance	systemic acquired resistance
	FvePL3	FvH4_3g01680	FvH4_4g23820	0.956353	3.86513e-25	CYP78A5	Cytochrome	Cytochrome
	FvePL3	FvH4_3g01680	FvH4_4g26210	0.956348	3.8737e-25	CYP716A1	Cytochrome	Cytochrome
	FvePL3	FvH4_3g01680	FvH4_2g08340	0.956142	4.28722e-25		Sugar	Galactose
	FvePL3	FvH4_3g01680	FvH4_5g02070	0.955784	5.1084e-25	SR	pyruvate biosynthetic process
	FvePL3	FvH4_3g01680	FvH4_3g45970	0.955742	5.21537e-25	EXPA1	expansin	expansin
	FvePL3	FvH4_3g01680	FvH4_2g15060	0.955704	5.31258e-25
	FvePL3	FvH4_3g01680	FvH4_6g01540	0.955678	5.37946e-25		kinase	receptor
	FvePL3	FvH4_3g01680	FvH4_2g00590	0.95556	5.6962e-25	CEL3	Sugar
	FvePL3	FvH4_3g01680	FvH4_5g00130	0.955548	5.73027e-25
	FvePL3	FvH4_3g01680	FvH4_3g30650	0.95552	5.80747e-25	bHLH029	TF	bHLH
	FvePL3	FvH4_3g01680	FvH4_6g20802	0.955201	6.77364e-25
	FvePL3	FvH4_3g01680	FvH4_7g18920	0.955118	7.04933e-25
	FvePL3	FvH4_3g01680	FvH4_1g06890	0.954967	7.57763e-25		organic acid metabolic process
	FvePL3	FvH4_3g01680	FvH4_2g29872	0.954871	7.93453e-25
	FvePL3	FvH4_3g01680	FvH4_2g37470	0.954785	8.26537e-25		cell wall	wax/pollen development
	FvePL3	FvH4_3g01680	FvH4_5g02650	0.954785	8.26728e-25	CYP71A25	Cytochrome	Cytochrome
	FvePL3	FvH4_3g01680	FvH4_4g11710	0.954716	8.54253e-25
	FvePL3	FvH4_3g01680	FvH4_5g26140	0.954598	9.03414e-25
	FvePL3	FvH4_3g01680	FvH4_5g02040	0.954449	9.69733e-25
	FvePL3	FvH4_3g01680	FvH4_3g02700	0.954294	1.04326e-24		Peroxidase
	FvePL3	FvH4_3g01680	FvH4_2g00240	0.953865	1.27547e-24	NAC070	TF
	FvePL3	FvH4_3g01680	FvH4_2g08480	0.953826	1.29872e-24	USPL1	protein storage vacuole formation
	FvePL3	FvH4_3g01680	FvH4_2g29980	0.953822	1.30104e-24		resistance	downy mildew
	FvePL3	FvH4_3g01680	FvH4_6g45640	0.953523	1.49526e-24	TBL19	cell wall	esterification of pectic polymer
	FvePL3	FvH4_3g01680	FvH4_6g07040	0.953482	1.52368e-24
	FvePL3	FvH4_3g01680	FvH4_7g27320	0.953482	1.52425e-24		NADP	brassinosteroid biosynthetic
	FvePL3	FvH4_3g01680	FvH4_2g15880	0.953464	1.53641e-24		flavonol and lignin biosynthetic process
	FvePL3	FvH4_3g01680	FvH4_4g33400	0.953276	1.67585e-24		organic acid metabolic process
	FvePL3	FvH4_3g01680	FvH4_5g26250	0.952867	2.02147e-24	LOX2	lipid metabolism
	FvePL3	FvH4_3g01680	FvH4_1g14980	0.952767	2.11578e-24	sks15	oxidoreductase activity
	FvePL3	FvH4_3g01680	FvH4_1g23640	0.952664	2.2173e-24		transporter	aa/auxin
	FvePL3	FvH4_3g01680	FvH4_3g12020	0.952585	2.299e-24	ZIP10	ion	zinc
	FvePL3	FvH4_3g01680	FvH4_3g32610	0.952575	2.30932e-24
	FvePL3	FvH4_3g01680	FvH4_3g30660	0.952541	2.34491e-24	bHLH029	TF	bHLH
	FvePL3	FvH4_3g01680	FvH4_7g16600	0.952403	2.49622e-24	CYP93D1	Cytochrome	Cytochrome
	FvePL3	FvH4_3g01680	FvH4_2g07071	0.952272	2.64828e-24
	FvePL3	FvH4_3g01680	FvH4_2g37120	0.952164	2.7795e-24	HK5	kinase
	FvePL3	FvH4_3g01680	FvH4_4g09260	0.95216	2.78551e-24	NAS1	ion	Fe
	FvePL3	FvH4_3g01680	FvH4_4g28971	0.952115	2.84189e-24
	FvePL3	FvH4_3g01680	FvH4_2g00592	0.951921	3.09954e-24
	FvePL3	FvH4_3g01680	FvH4_4g28540	0.951921	3.09954e-24			Importin
	FvePL3	FvH4_3g01680	FvH4_1g23860	0.951921	3.09954e-24
	FvePL3	FvH4_3g01680	FvH4_7g14600	0.951877	3.16113e-24	CNGC4	ion	Calcium
	FvePL3	FvH4_3g01680	FvH4_5g06400	0.951813	3.25339e-24		ion	Calcium
	FvePL3	FvH4_3g01680	FvH4_6g32660	0.951806	3.26297e-24		kinase	receptor
	FvePL3	FvH4_3g01680	FvH4_4g24430	0.951761	3.32965e-24	BRIZ1	TF	Zinc finger
	FvePL3	FvH4_3g01680	FvH4_6g38650	0.951647	3.50249e-24
	FvePL3	FvH4_3g01680	FvH4_2g00591	0.951624	3.53884e-24
	FvePL3	FvH4_3g01680	FvH4_4g20300	0.951405	3.90051e-24
	FvePL3	FvH4_3g01680	FvH4_4g05450	0.95139	3.92627e-24		Resistance	Disease resistance
	FvePL3	FvH4_3g01680	FvH4_4g24760	0.951338	4.01639e-24		cell wall	wax/pollen development
	FvePL3	FvH4_3g01680	FvH4_7g30780	0.951273	4.13396e-24	CHIA
	FvePL3	FvH4_3g01680	FvH4_6g12690	0.951187	4.29373e-24	GSTU8	glutathione metabolic process
	FvePL3	FvH4_3g01680	FvH4_3g26530	0.951124	4.41423e-24		transporter/ion	AL, malata
	FvePL3	FvH4_3g01680	FvH4_3g15070	0.950884	4.9049e-24	PTR2	Transporter	aa
	FvePL3	FvH4_3g01680	FvH4_6g36860	0.950605	5.54094e-24
	FvePL3	FvH4_3g01680	FvH4_4g20290	0.950587	5.58419e-24
	FvePL3	FvH4_3g01680	FvH4_5g06392	0.950552	5.6695e-24
	FvePL3	FvH4_3g01680	FvH4_6g32670	0.950548	5.67929e-24
	FvePL3	FvH4_3g01680	FvH4_4g20040	0.950195	6.618e-24
	FvePL3	FvH4_3g01680	FvH4_6g17540	0.950165	6.70197e-24	CYP76G1	Cytochrome	Cytochrome
	FvePL3	FvH4_3g01680	FvH4_4g05070	0.95012	6.83374e-24	MYB305	TF	MYB
	FvePL3	FvH4_3g01680	FvH4_2g37491	0.95006	7.01331e-24
	FvePL3	FvH4_3g01680	FvH4_2g37480	0.949824	7.759e-24		cell wall	wax/pollen development
	FvePL3	FvH4_3g01680	FvH4_7g13920	0.949428	9.18921e-24
	FvePL3	FvH4_3g01680	FvH4_5g35770	0.949394	9.32234e-24		Resistance	TMV Resistance
	FvePL3	FvH4_3g01680	FvH4_4g28541	0.94928	9.78285e-24
	FvePL3	FvH4_3g01680	FvH4_4g04980	0.949156	1.03098e-23
	FvePL3	FvH4_3g01680	FvH4_6g50330	0.949112	1.05051e-23		Resistance	Diseacse resistance
	FvePL3	FvH4_3g01680	FvH4_5g18290	0.949016	1.09381e-23
	FvePL3	FvH4_3g01680	FvH4_6g35400	0.948943	1.12773e-23
	FvePL3	FvH4_3g01680	FvH4_3g32600	0.948633	1.28467e-23
	FvePL3	FvH4_3g01680	FvH4_5g15000	0.948126	1.58605e-23	GSTU9	glutathione metabolic process
	FvePL3	FvH4_3g01680	FvH4_7g21180	0.948029	1.65112e-23
	FvePL3	FvH4_3g01680	FvH4_7g16601	0.948016	1.66008e-23
	FvePL3	FvH4_3g01680	FvH4_6g52440	0.947937	1.71492e-23	MYB40	TF	MYB
	FvePL3	FvH4_3g01680	FvH4_5g24310	0.94773	1.86736e-23		Resistance	Disease resistance
	FvePL3	FvH4_3g01680	FvH4_7g27130	0.947619	1.95441e-23	EXPB2	expansin	expansin
	FvePL3	FvH4_3g01680	FvH4_7g20030	0.947419	2.12089e-23	CNGC1-like	ion	Calcium
	FvePL3	FvH4_3g01680	FvH4_2g34510	0.947406	2.13159e-23		ion	Calcium
	FvePL3	FvH4_3g01680	FvH4_7g26642	0.94698	2.53523e-23
	FvePL3	FvH4_3g01680	FvH4_2g08190	0.946837	2.68561e-23	DIR1
	FvePL3	FvH4_3g01680	FvH4_7g29420	0.946731	2.80304e-23	MYB19	TF	MYB
	FvePL3	FvH4_3g01680	FvH4_4g34760	0.946669	2.87353e-23
	FvePL3	FvH4_3g01680	FvH4_6g39843	0.946631	2.91773e-23
	FvePL3	FvH4_3g01680	FvH4_2g18240	0.946546	3.01974e-23		chlorophyll biosynthetic process
	FvePL3	FvH4_3g01680	FvH4_5g18610	0.946406	3.19372e-23		Cytochrome	Cytochrome
	FvePL3	FvH4_3g01680	FvH4_6g36370	0.94629	3.34461e-23		cell wall	wax/pollen development
	FvePL3	FvH4_3g01680	FvH4_5g01940	0.945753	4.14069e-23		NADP	brassinosteroid biosynthetic
	FvePL3	FvH4_3g01680	FvH4_2g20700	0.945683	4.25609e-23
	FvePL3	FvH4_3g01680	FvH4_6g03070	0.945625	4.35581e-23		NADP	brassinosteroid biosynthetic
	FvePL3	FvH4_3g01680	FvH4_6g10060	0.945513	4.55177e-23		Transporter	Mate
	FvePL3	FvH4_3g01680	FvH4_3g32620	0.945443	4.67945e-23
	FvePL3	FvH4_3g01680	FvH4_6g21650	0.945203	5.13941e-23
	FvePL3	FvH4_3g01680	FvH4_4g18430	0.945035	5.4898e-23		development	pollen
	FvePL3	FvH4_3g01680	FvH4_3g17265	0.944992	5.58122e-23
	FvePL3	FvH4_3g01680	FvH4_7g31920	0.944854	5.88961e-23	WAK1	Cell Wall	Cell wall
	FvePL3	FvH4_3g01680	FvH4_3g36840	0.944485	6.79382e-23	ZIP2	transporter/ion	Zinc transporter
	FvePL3	FvH4_3g01680	FvH4_6g08630	0.944388	7.05287e-23		Pectate	Pectinacetylesterase
	FvePL3	FvH4_3g01680	FvH4_6g01200	0.944252	7.43182e-23		Resistance	Disease resistance
	FvePL3	FvH4_3g01680	FvH4_6g30750	0.944198	7.58837e-23
	FvePL3	FvH4_3g01680	FvH4_4g24800	0.943635	9.40789e-23		cell wall	wax/pollen development
	FvePL3	FvH4_3g01680	FvH4_6g03052	0.943494	9.92749e-23
	FvePL3	FvH4_3g01680	FvH4_3g17062	0.943421	1.02028e-22
	FvePL3	FvH4_3g01680	FvH4_5g10260	0.942821	1.27886e-22
	FvePL3	FvH4_3g01680	FvH4_3g38520	0.942754	1.31161e-22		NADP	brassinosteroid biosynthetic
	FvePL3	FvH4_3g01680	FvH4_1g00270	0.942657	1.35976e-22		Pectate	PL-like
	FvePL3	FvH4_3g01680	FvH4_4g28972	0.942412	1.48995e-22
	FvePL3	FvH4_3g01680	FvH4_2g08070	0.942338	1.53154e-22
	FvePL3	FvH4_3g01680	FvH4_1g08830	0.942297	1.55456e-22	CYP75B1	Cytochrome	Cytochrome
	FvePL3	FvH4_3g01680	FvH4_7g22591	0.942263	1.57478e-22
	FvePL3	FvH4_3g01680	FvH4_1g20680	0.942137	1.64962e-22	MYB93	TF	MYB
	FvePL3	FvH4_3g01680	FvH4_2g00610	0.942002	1.73389e-22	CEL3	Sugar
	FvePL3	FvH4_3g01680	FvH4_1g26570	0.942001	1.73492e-22
	FvePL3	FvH4_3g01680	FvH4_7g04920	0.941819	1.85492e-22		Pectate	pectinesterase
	FvePL3	FvH4_3g01680	FvH4_2g15840	0.941751	1.90205e-22		flavonol and lignin biosynthetic process
	FvePL3	FvH4_3g01680	FvH4_1g20980	0.941725	1.92032e-22
	FvePL3	FvH4_3g01680	FvH4_6g50110	0.941652	1.97237e-22
	FvePL3	FvH4_3g01680	FvH4_7g14330	0.941563	2.03783e-22	CYP716A1	Cytochrome	Cytochrome
	FvePL3	FvH4_3g01680	FvH4_4g05940	0.94151	2.0781e-22	AGAL2	Sugar	galacto
	FvePL3	FvH4_3g01680	FvH4_6g50570	0.941211	2.31718e-22	HB-1	TF	Homeobox
	FvePL3	FvH4_3g01680	FvH4_3g31010	0.941192	2.33309e-22
	FvePL3	FvH4_3g01680	FvH4_6g50100	0.940981	2.51946e-22
	FvePL3	FvH4_3g01680	FvH4_3g15020	0.940912	2.58303e-22
	FvePL3	FvH4_3g01680	FvH4_4g17260	0.940693	2.79527e-22
	FvePL3	FvH4_3g01680	FvH4_3g11503	0.940561	2.93206e-22
	FvePL3	FvH4_3g01680	FvH4_7g18140	0.940512	2.98353e-22
	FvePL3	FvH4_3g01680	FvH4_7g13441	0.940301	3.21867e-22
	FvePL3	FvH4_3g01680	FvH4_4g27890	0.940291	3.23044e-22
	FvePL3	FvH4_3g01680	FvH4_4g11974	0.940075	3.48933e-22
	FvePL3	FvH4_3g01680	FvH4_1g07460	0.93978	3.87525e-22
	FvePL3	FvH4_3g01680	FvH4_4g02500	0.939765	3.89606e-22
	FvePL3	FvH4_3g01680	FvH4_3g15000	0.939765	3.89618e-22
	FvePL3	FvH4_3g01680	FvH4_2g13960	0.939665	4.03695e-22		Vacuolar transport
	FvePL3	FvH4_3g01680	FvH4_4g06000	0.9394	4.43272e-22	CAS1	plastid biogenesis
	FvePL3	FvH4_3g01680	FvH4_4g05360	0.939289	4.61068e-22	GSTU8	glutathione metabolic process
	FvePL3	FvH4_3g01680	FvH4_3g14571	0.93904	5.03081e-22
	FvePL3	FvH4_3g01680	FvH4_3g30830	0.938945	5.20222e-22		transporter	sugar
	FvePL3	FvH4_3g01680	FvH4_3g34310	0.938943	5.20486e-22	LAC17	lignin	Lignin degradation and detoxification of lignin-derived products
	FvePL3	FvH4_3g01680	FvH4_2g04220	0.93874	5.58755e-22	RSL2	TF	bHLH
	FvePL3	FvH4_3g01680	FvH4_5g24290	0.938375	6.34322e-22		Resistance	Disease resistance
	FvePL3	FvH4_3g01680	FvH4_2g35250	0.938191	6.76255e-22	ST2A	hormone response	JA
	FvePL3	FvH4_3g01680	FvH4_4g37260	0.938064	7.06371e-22		resistance	inducible resistance
	FvePL3	FvH4_3g01680	FvH4_5g30900	0.937533	8.47725e-22	SULTR1;3	Transporter	sulfate
	FvePL3	FvH4_3g01680	FvH4_1g13060	0.937177	9.56951e-22	LAC11	lignin	Lignin degradation and detoxification of lignin-derived products
	FvePL3	FvH4_3g01680	FvH4_6g14540	0.93705	9.99159e-22	OMT1	flavonol and lignin biosynthetic process
	FvePL3	FvH4_3g01680	FvH4_7g04030	0.936996	1.01757e-21
	FvePL3	FvH4_3g01680	FvH4_1g22950	0.936597	1.16449e-21		development	cell death
	FvePL3	FvH4_3g01680	FvH4_3g20390	0.936397	1.24543e-21
	FvePL3	FvH4_3g01680	FvH4_6g39810	0.936193	1.33369e-21	UGT85A3	UDP-glucosyl transferase
	FvePL3	FvH4_3g01680	FvH4_6g39842	0.936132	1.36117e-21
	FvePL3	FvH4_3g01680	FvH4_7g33440	0.936038	1.40439e-21		Resistance	Disease resistance
	FvePL3	FvH4_3g01680	FvH4_2g35430	0.936017	1.41455e-21
	FvePL3	FvH4_3g01680	FvH4_3g14260	0.935477	1.69239e-21	CYP71A25	Cytochrome	Cytochrome
	FvePL3	FvH4_3g01680	FvH4_4g18490	0.935444	1.71053e-21		Sugar	Sugar transporter
	FvePL3	FvH4_3g01680	FvH4_2g26050	0.935076	1.93126e-21		development	pollen
	FvePL3	FvH4_3g01680	FvH4_3g34960	0.934157	2.60628e-21	MYB59	TF	MYB
	FvePL3	FvH4_3g01680	FvH4_2g36371	0.934114	2.64265e-21
	FvePL3	FvH4_3g01680	FvH4_7g28010	0.933805	2.91978e-21	GLR2.8	ion	ion channels
	FvePL3	FvH4_3g01680	FvH4_3g17451	0.933662	3.05686e-21
	FvePL3	FvH4_3g01680	FvH4_6g49110	0.933412	3.31227e-21
	FvePL3	FvH4_3g01680	FvH4_3g24100	0.933304	3.42878e-21
	FvePL3	FvH4_3g01680	FvH4_5g38760	0.933264	3.47264e-21		Resistance	TMV resistance
	FvePL3	FvH4_3g01680	FvH4_1g29960	0.933254	3.48386e-21
	FvePL3	FvH4_3g01680	FvH4_4g11361	0.933251	3.4876e-21
	FvePL3	FvH4_3g01680	FvH4_4g16071	0.933043	3.72625e-21
	FvePL3	FvH4_3g01680	FvH4_5g12751	0.932626	4.25301e-21
	FvePL3	FvH4_3g01680	FvH4_6g16481	0.932065	5.07448e-21
	FvePL3	FvH4_3g01680	FvH4_2g12520	0.931362	6.31766e-21
	FvePL3	FvH4_3g01680	FvH4_5g16990	0.931134	6.78109e-21		organic acid metabolic process
	FvePL3	FvH4_3g01680	FvH4_3g31020	0.930928	7.22675e-21
	FvePL3	FvH4_3g01680	FvH4_2g29820	0.930726	7.69004e-21	ABCG40	transporter	ABA
	FvePL3	FvH4_3g01680	FvH4_4g04990	0.930506	8.22671e-21		ion	Calcium
	FvePL3	FvH4_3g01680	FvH4_3g10090	0.930477	8.30016e-21	RFNR1	NADP
	FvePL3	FvH4_3g01680	FvH4_5g12460	0.930359	8.60401e-21		carboxylic acid metabolic
	FvePL3	FvH4_3g01680	FvH4_2g40850	0.929773	1.02834e-20	ZFN1-like	TF	Zinc finger
	FvePL3	FvH4_3g01680	FvH4_5g38600	0.92953	1.10675e-20		Resistance	TMV Resistance
	FvePL3	FvH4_3g01680	FvH4_1g11830	0.928599	1.46308e-20	GASA1	hormone response	GA
	FvePL3	FvH4_3g01680	FvH4_7g11781	0.928256	1.61985e-20
	FvePL3	FvH4_3g01680	FvH4_3g12120	0.927973	1.76126e-20	CNGC1-like	ion	Calcium
	FvePL3	FvH4_3g01680	FvH4_6g42500	0.927898	1.80088e-20
	FvePL3	FvH4_3g01680	FvH4_1g11800	0.927608	1.96106e-20	CNGC1-like	ion	Calcium
	FvePL3	FvH4_3g01680	FvH4_3g17401	0.927304	2.14368e-20
	FvePL3	FvH4_3g01680	FvH4_4g17730	0.927264	2.1686e-20
	FvePL3	FvH4_3g01680	FvH4_2g11630	0.927068	2.29649e-20
	FvePL3	FvH4_3g01680	FvH4_3g15140	0.926956	2.37251e-20		kinase
	FvePL3	FvH4_3g01680	FvH4_1g13910	0.926816	2.47116e-20
	FvePL3	FvH4_3g01680	FvH4_4g20002	0.926683	2.56796e-20
	FvePL3	FvH4_3g01680	FvH4_7g16350	0.926464	2.7363e-20	ATL21a	ubiquitination	RING-H2 finger protei
	FvePL3	FvH4_3g01680	FvH4_5g01160	0.92612	3.02064e-20	bHLH36	TF	bHLH
	FvePL3	FvH4_3g01680	FvH4_5g15001	0.926067	3.06763e-20
	FvePL3	FvH4_3g01680	FvH4_2g33930	0.925065	4.08232e-20		kinase	receptor
	FvePL3	FvH4_3g01680	FvH4_2g02912	0.924961	4.20345e-20
	FvePL3	FvH4_3g01680	FvH4_6g15250	0.924833	4.35874e-20		Resistance	Disease resistance
	FvePL3	FvH4_3g01680	FvH4_3g16230	0.924608	4.64407e-20	GSTU19	glutathione metabolic process
	FvePL3	FvH4_3g01680	FvH4_2g10240	0.923472	6.37759e-20	CYP706A6	Cytochrome	Cytochrome
	FvePL3	FvH4_3g01680	FvH4_6g17030	0.923414	6.48005e-20	UGT73C1	UDP-glucosyl transferase
	FvePL3	FvH4_3g01680	FvH4_3g18620	0.922895	7.47858e-20
	FvePL3	FvH4_3g01680	FvH4_1g26300	0.922198	9.04962e-20		cell wall	wax/pollen development
	FvePL3	FvH4_3g01680	FvH4_5g03130	0.922125	9.2312e-20	MDAR6	stress	cold
	FvePL3	FvH4_3g01680	FvH4_6g05000	0.921796	1.00946e-19	RKF3	kinase
	FvePL3	FvH4_3g01680	FvH4_2g37490	0.921502	1.09297e-19		cell wall	wax/pollen development
	FvePL3	FvH4_3g01680	FvH4_5g38740	0.921439	1.11171e-19		membrane	membrane
	FvePL3	FvH4_3g01680	FvH4_4g26100	0.920976	1.25883e-19		inositol phosphate dephosphorylation
	FvePL3	FvH4_3g01680	FvH4_2g35420	0.920912	1.28067e-19		monocarboxylic acid metabolic process
	FvePL3	FvH4_3g01680	FvH4_4g25070	0.920696	1.35681e-19
	FvePL3	FvH4_3g01680	FvH4_2g22670	0.920427	1.45753e-19	GA3	Hormone response	GA
	FvePL3	FvH4_3g01680	FvH4_3g39920	0.920004	1.63068e-19	WI12	development	leaf senescence
	FvePL3	FvH4_3g01680	FvH4_5g10010	0.919781	1.72992e-19	RBOHC
	FvePL3	FvH4_3g01680	FvH4_2g07340	0.919435	1.89492e-19
	FvePL3	FvH4_3g01680	FvH4_4g14270	0.919383	1.92054e-19
	FvePL3	FvH4_3g01680	FvH4_2g37000	0.919332	1.94643e-19	FMO1	defense response
	FvePL3	FvH4_3g01680	FvH4_6g47700	0.919323	1.95147e-19
	FvePL3	FvH4_3g01680	FvH4_4g21610	0.919024	2.10991e-19	PGP5	Transporter	ABC transporter
	FvePL3	FvH4_3g01680	FvH4_2g14570	0.918488	2.42627e-19		Resistance	Pathogenesis
	FvePL3	FvH4_3g01680	FvH4_7g33020	0.918276	2.56284e-19	RCI3	Peroxidase
	FvePL3	FvH4_3g01680	FvH4_1g22870	0.917779	2.91335e-19	RABG3A	vesicle transport
	FvePL3	FvH4_3g01680	FvH4_6g45950	0.91771	2.9661e-19
	FvePL3	FvH4_3g01680	FvH4_3g16930	0.917555	3.08643e-19
	FvePL3	FvH4_3g01680	FvH4_6g54080	0.917103	3.46436e-19
	FvePL3	FvH4_3g01680	FvH4_2g20690	0.917052	3.50961e-19		Resistance	TMV Resistance
	FvePL3	FvH4_3g01680	FvH4_6g40710	0.916585	3.95133e-19	G6PD1	Sugar	Glucose
	FvePL3	FvH4_3g01680	FvH4_6g21100	0.916569	3.96824e-19		NA	NA
	FvePL3	FvH4_3g01680	FvH4_2g04090	0.915653	4.99686e-19	LBD38	TF	LBD
	FvePL3	FvH4_3g01680	FvH4_3g27610	0.915283	5.48055e-19	CIPK3	hormone	ABA
	FvePL3	FvH4_3g01680	FvH4_6g17250	0.914897	6.0335e-19		development	pollen
	FvePL3	FvH4_3g01680	FvH4_6g46170	0.914604	6.48733e-19
	FvePL3	FvH4_3g01680	FvH4_3g11140	0.913803	7.9002e-19	WRKY14	TF	WRKY
	FvePL3	FvH4_3g01680	FvH4_3g24080	0.912748	1.02104e-18
	FvePL3	FvH4_3g01680	FvH4_3g35590	0.91264	1.04799e-18
	FvePL3	FvH4_3g01680	FvH4_7g17811	0.912041	1.21049e-18
	FvePL3	FvH4_3g01680	FvH4_4g13361	0.911653	1.32819e-18
	FvePL3	FvH4_3g01680	FvH4_3g34940	0.911218	1.4731e-18	TIP1;1	aquaporin	water channel
	FvePL3	FvH4_3g01680	FvH4_2g11310	0.910911	1.58392e-18	GLR2.7	ion	ion channels
	FvePL3	FvH4_3g01680	FvH4_7g28220	0.910907	1.58548e-18
	FvePL3	FvH4_3g01680	FvH4_4g02640	0.910502	1.74432e-18
	FvePL3	FvH4_3g01680	FvH4_6g23670	0.910482	1.75286e-18
	FvePL3	FvH4_3g01680	FvH4_7g10920	0.910437	1.77143e-18		resistance	downy mildew
	FvePL3	FvH4_3g01680	FvH4_4g29330	0.910265	1.84432e-18	SOT12	sulfation
	FvePL3	FvH4_3g01680	FvH4_5g16670	0.910217	1.86545e-18	CYP77A5P	Cytochrome	Cytochrome
	FvePL3	FvH4_3g01680	FvH4_6g50130	0.910124	1.90627e-18		Resistance	Diseacse resistance
	FvePL3	FvH4_3g01680	FvH4_7g03120	0.909015	2.468e-18	TIP1;1	aquaporin
	FvePL3	FvH4_3g01680	FvH4_1g23170	0.908597	2.71779e-18
	FvePL3	FvH4_3g01680	FvH4_6g12750	0.908383	2.85482e-18
	FvePL3	FvH4_3g01680	FvH4_3g44650	0.908322	2.89537e-18		F-box	F-Box
	FvePL3	FvH4_3g01680	FvH4_4g15390	0.908266	2.93288e-18	AO1
	FvePL3	FvH4_3g01680	FvH4_2g30280	0.908157	3.00691e-18	ATKC1,AtLKT1,KAT3,KC1	Transporter	k
	FvePL3	FvH4_3g01680	FvH4_6g51910	0.908089	3.05388e-18		lipid metobic process
	FvePL3	FvH4_3g01680	FvH4_6g27360	0.908082	3.05898e-18		transporter/ion	Heavy metal
	FvePL3	FvH4_3g01680	FvH4_7g16960	0.907783	3.27507e-18	LAC6	lignin	Lignin degradation and detoxification of lignin-derived products
	FvePL3	FvH4_3g01680	FvH4_6g06220	0.907693	3.34294e-18	NF-YB4	TF	Nuclear TF
	FvePL3	FvH4_3g01680	FvH4_7g31130	0.907644	3.38045e-18	PYL8	Hormone response	ABA
	FvePL3	FvH4_3g01680	FvH4_6g16682	0.907596	3.41748e-18
	FvePL3	FvH4_3g01680	FvH4_6g34910	0.90741	3.56579e-18	CYP75B1	Cytochrome	Cytochrome
	FvePL3	FvH4_3g01680	FvH4_3g12000	0.907314	3.64411e-18
	FvePL3	FvH4_3g01680	FvH4_5g00510	0.906082	4.81015e-18	CYP706A4	Cytochrome	Cytochrome
	FvePL3	FvH4_3g01680	FvH4_6g28350	0.905621	5.33057e-18
	FvePL3	FvH4_3g01680	FvH4_6g20630	0.905593	5.36404e-18	ATL70-like	ubiquitination	RING-H2 finger protei
	FvePL3	FvH4_3g01680	FvH4_6g51610	0.905532	5.43768e-18		Resistance	Disease resistance
	FvePL3	FvH4_3g01680	FvH4_6g28090	0.905356	5.65427e-18
	FvePL3	FvH4_3g01680	FvH4_2g27770	0.905224	5.82216e-18	BAT1	Transporter	aa
	FvePL3	FvH4_3g01680	FvH4_7g11620	0.9046	6.68225e-18
	FvePL3	FvH4_3g01680	FvH4_4g00081	0.904399	6.98505e-18
	FvePL3	FvH4_3g01680	FvH4_4g06020	0.904051	7.53821e-18		Resistance	Disease resistance
	FvePL3	FvH4_3g01680	FvH4_6g48310	0.903753	8.04613e-18		Resistance	Disease resistance
	FvePL3	FvH4_3g01680	FvH4_3g17400	0.903275	8.92743e-18	RPM1	Resistance	Disease resistance
	FvePL3	FvH4_3g01680	FvH4_3g44660	0.902696	1.01184e-17	CPR30	F-box	F-box
	FvePL3	FvH4_3g01680	FvH4_3g03840	0.902639	1.0242e-17		Pyrimidine metabolism
	FvePL3	FvH4_3g01680	FvH4_5g09990	0.902032	1.16684e-17		Seed storage protein
	FvePL3	FvH4_3g01680	FvH4_2g29500	0.901761	1.23638e-17
	FvePL3	FvH4_3g01680	FvH4_7g09650	0.901738	1.24268e-17		stress	drought
	FvePL3	FvH4_3g01680	FvH4_7g19830	0.901458	1.31892e-17	TET6	cell differentiation	auxin-activated signaling pathway
	FvePL3	FvH4_3g01680	FvH4_7g32220	0.900694	1.55079e-17		mitosis-associated function
	FvePL3	FvH4_3g01680	FvH4_6g48300	0.900515	1.61035e-17
	FvePL3	FvH4_3g01680	FvH4_5g02090	0.900459	1.62955e-17
	FvePL3	FvH4_3g01680	FvH4_2g40900	0.900292	1.68778e-17		cell wall	wax/pollen development
	FvePL3	FvH4_3g01680	FvH4_6g13320	0.9002	1.72065e-17	UGT73C2	UDP-glucosyl transferase
	FvePL4	FvH4_4g05760	FvH4_5g35111	0.931549	5.96171e-21
	FvePL4	FvH4_4g05760	FvH4_4g07800	0.92784	1.83163e-20
	FvePL4	FvH4_4g05760	FvH4_3g04300	0.927585	1.97449e-20		Hormone response	Cytokinin
	FvePL4	FvH4_4g05760	FvH4_2g33310	0.92695	2.37649e-20
	FvePL4	FvH4_4g05760	FvH4_5g00420	0.925402	3.71e-20		Pectate	Pectinesterase
	FvePL4	FvH4_4g05760	FvH4_3g01470	0.923471	6.37859e-20		fatty acid biosynthesis
	FvePL4	FvH4_4g05760	FvH4_5g32460	0.922478	8.38405e-20	TT2	TF	MYB
	FvePL4	FvH4_4g05760	FvH4_5g06470	0.921172	1.19439e-19	TPS21	Hormone response	JA
	FvePL4	FvH4_4g05760	FvH4_5g31280	0.921079	1.2248e-19
	FvePL4	FvH4_4g05760	FvH4_6g45551	0.920954	1.26643e-19
	FvePL4	FvH4_4g05760	FvH4_6g40060	0.920913	1.28024e-19		cell wall	wax/pollen development
	FvePL4	FvH4_4g05760	FvH4_6g04190	0.920868	1.29573e-19
	FvePL4	FvH4_4g05760	FvH4_6g19300	0.920802	1.31884e-19	TPS21	Hormone response	JA
	FvePL4	FvH4_4g05760	FvH4_4g27160	0.920542	1.41376e-19
	FvePL4	FvH4_4g05760	FvH4_6g39981	0.920526	1.41994e-19
	FvePL4	FvH4_4g05760	FvH4_5g32461	0.920336	1.49336e-19
	FvePL4	FvH4_4g05760	FvH4_6g41380	0.919598	1.81533e-19		Pectate	PL-like
	FvePL4	FvH4_4g05760	FvH4_7g18640	0.919094	2.07206e-19		cell wall	wax/pollen development
	FvePL4	FvH4_4g05760	FvH4_1g02120	0.918324	2.53174e-19		resistance	downy mildew
	FvePL4	FvH4_4g05760	FvH4_6g53791	0.917649	3.01276e-19
	FvePL4	FvH4_4g05760	FvH4_2g19540	0.917062	3.50039e-19		Pectate	pectate lyase
	FvePL4	FvH4_4g05760	FvH4_4g34230	0.916955	3.59711e-19
	FvePL4	FvH4_4g05760	FvH4_3g09080	0.916918	3.63109e-19
	FvePL4	FvH4_4g05760	FvH4_4g32700	0.916501	4.03705e-19	MLP329	defense response	carbohydrate biosynthetic process
	FvePL4	FvH4_4g05760	FvH4_7g18570	0.916227	4.32602e-19		cell wall	wax/pollen development
	FvePL4	FvH4_4g05760	FvH4_7g25623	0.916033	4.54288e-19
	FvePL4	FvH4_4g05760	FvH4_5g07550	0.915167	5.64112e-19	CYP71A26	Cytochrome	Cytochrome
	FvePL4	FvH4_4g05760	FvH4_1g14011	0.914554	6.56832e-19
	FvePL4	FvH4_4g05760	FvH4_1g18260	0.9124	1.11048e-18		NADP	brassinosteroid biosynthetic
	FvePL4	FvH4_4g05760	FvH4_5g29260	0.91221	1.16224e-18		glycosyltransferase
	FvePL4	FvH4_4g05760	FvH4_5g07560	0.911321	1.43748e-18	CYP71A24	Cytochrome	Cytochrome
	FvePL4	FvH4_4g05760	FvH4_2g10860	0.910891	1.59173e-18		Hormone response	Auxin
	FvePL4	FvH4_4g05760	FvH4_6g15810	0.909204	2.36211e-18
	FvePL4	FvH4_4g05760	FvH4_1g19281	0.908632	2.69595e-18
	FvePL4	FvH4_4g05760	FvH4_7g18630	0.908559	2.74205e-18		cell wall	wax/pollen development
	FvePL4	FvH4_4g05760	FvH4_5g06190	0.905733	5.19947e-18		cell wall	wax/pollen development
	FvePL4	FvH4_4g05760	FvH4_6g50700	0.905716	5.21946e-18		chlorophyll biosynthetic process
	FvePL4	FvH4_4g05760	FvH4_6g50280	0.904257	7.20551e-18
	FvePL4	FvH4_4g05760	FvH4_5g06720	0.901044	1.44014e-17		Pectate	pectate lyase
	FvePL5	FvH4_4g25110	FvH4_3g15550	0.931297	6.44724e-21
	FvePL5	FvH4_4g25110	FvH4_3g00920	0.92828	1.60852e-20
	FvePL5	FvH4_4g25110	FvH4_3g12280	0.924356	4.98477e-20	EXL1	lipid degradation
	FvePL5	FvH4_4g25110	FvH4_2g35670	0.923864	5.7187e-20	NCED1
	FvePL5	FvH4_4g25110	FvH4_6g41500	0.918386	2.49142e-19
	FvePL5	FvH4_4g25110	FvH4_6g16550	0.910479	1.75387e-18	XTH32	cell wall	cell wall
	FvePL5	FvH4_4g25110	FvH4_4g10470	0.90801	3.10966e-18	PKS4	phototropism
	FvePL5	FvH4_4g25110	FvH4_6g48410	0.904591	6.69674e-18	AtSS2,SS2	sugar
	FvePL5	FvH4_4g25110	FvH4_7g15470	0.903997	7.62869e-18	LEA14	stress	osmotric
	FvePL5	FvH4_4g25110	FvH4_2g13100	0.901339	1.35279e-17
	FvePL6	FvH4_4g31900	FvH4_5g37770	0.999989	2.64624e-104
	FvePL6	FvH4_4g31900	FvH4_1g29860	0.999939	1.09254e-87
	FvePL6	FvH4_4g31900	FvH4_3g31621	0.999915	1.33193e-84
	FvePL6	FvH4_4g31900	FvH4_3g43062	0.999912	3.34483e-84
	FvePL6	FvH4_4g31900	FvH4_1g15530	0.999903	2.52929e-83	MAPKKK5	MAPK
	FvePL6	FvH4_4g31900	FvH4_1g29290	0.999841	1.28239e-78	PI4K1	kinase
	FvePL6	FvH4_4g31900	FvH4_5g01010	0.999787	8.73285e-76	UCC1
	FvePL6	FvH4_4g31900	FvH4_6g36560	0.99976	1.13009e-74		kinase
	FvePL6	FvH4_4g31900	FvH4_6g45110	0.99976	1.14728e-74
	FvePL6	FvH4_4g31900	FvH4_7g26200	0.999744	4.72965e-74	TH9	intercellular communication
	FvePL6	FvH4_4g31900	FvH4_5g01960	0.999739	7.30964e-74		TF	actin filament bundle assembly
	FvePL6	FvH4_4g31900	FvH4_1g12640	0.999734	1.13484e-73	SFH12	protein transport	secretory
	FvePL6	FvH4_4g31900	FvH4_4g33010	0.999696	2.05028e-72	PAP3	stress	phosphate starvation
	FvePL6	FvH4_4g31900	FvH4_6g28750	0.999694	2.34699e-72
	FvePL6	FvH4_4g31900	FvH4_1g09030	0.999617	3.45787e-70		development	Pollen
	FvePL6	FvH4_4g31900	FvH4_4g18670	0.999609	5.43507e-70		Pectate	pectinesterase
	FvePL6	FvH4_4g31900	FvH4_6g36850	0.999561	6.82242e-69
	FvePL6	FvH4_4g31900	FvH4_1g11050	0.999553	9.97001e-69
	FvePL6	FvH4_4g31900	FvH4_3g22260	0.999538	2.08415e-68		kinase
	FvePL6	FvH4_4g31900	FvH4_3g09020	0.999532	2.8364e-68	RALFL19	calcium-mediated signaling
	FvePL6	FvH4_4g31900	FvH4_2g21380	0.9995	1.21542e-67		protein transport	secretory
	FvePL6	FvH4_4g31900	FvH4_4g24600	0.999463	5.81518e-67
	FvePL6	FvH4_4g31900	FvH4_1g13460	0.999447	1.10453e-66		kinase
	FvePL6	FvH4_4g31900	FvH4_3g18481	0.999437	1.63882e-66
	FvePL6	FvH4_4g31900	FvH4_3g14650	0.999374	1.65282e-65
	FvePL6	FvH4_4g31900	FvH4_4g30860	0.999368	2.07018e-65
	FvePL6	FvH4_4g31900	FvH4_4g05641	0.99936	2.72596e-65
	FvePL6	FvH4_4g31900	FvH4_7g26440	0.999344	4.61197e-65
	FvePL6	FvH4_4g31900	FvH4_3g05210	0.999323	9.37246e-65
	FvePL6	FvH4_4g31900	FvH4_3g18470	0.999292	2.49532e-64		development	Anther
	FvePL6	FvH4_4g31900	FvH4_1g22210	0.999209	2.86871e-63
	FvePL6	FvH4_4g31900	FvH4_4g31160	0.999181	6.10937e-63	AGL30	TF	MADS
	FvePL6	FvH4_4g31900	FvH4_4g05870	0.999167	8.98412e-63
	FvePL6	FvH4_4g31900	FvH4_6g52130	0.999154	1.24444e-62
	FvePL6	FvH4_4g31900	FvH4_3g21960	0.999152	1.30677e-62	COBL11
	FvePL6	FvH4_4g31900	FvH4_1g13571	0.999126	2.5761e-62
	FvePL6	FvH4_4g31900	FvH4_1g21861	0.999126	2.59585e-62
	FvePL6	FvH4_4g31900	FvH4_2g29741	0.99909	6.24143e-62
	FvePL6	FvH4_4g31900	FvH4_3g13290	0.999069	1.02711e-61
	FvePL6	FvH4_4g31900	FvH4_5g00140	0.999043	1.89001e-61
	FvePL6	FvH4_4g31900	FvH4_7g07110	0.998977	8.19425e-61
	FvePL6	FvH4_4g31900	FvH4_2g26010	0.998943	1.69013e-60	PGA4	Pectate	Pectinesterase
	FvePL6	FvH4_4g31900	FvH4_4g29240	0.998938	1.86178e-60
	FvePL6	FvH4_4g31900	FvH4_5g33160	0.998923	2.52006e-60		kinase
	FvePL6	FvH4_4g31900	FvH4_1g16720	0.998892	4.74583e-60
	FvePL6	FvH4_4g31900	FvH4_4g05960	0.99887	7.29791e-60		kinase
	FvePL6	FvH4_4g31900	FvH4_7g27131	0.998811	2.24813e-59
	FvePL6	FvH4_4g31900	FvH4_1g19190	0.998748	6.90399e-59
	FvePL6	FvH4_4g31900	FvH4_4g31170	0.998734	8.81442e-59		Ribosomal protein
	FvePL6	FvH4_4g31900	FvH4_3g31941	0.998728	9.91426e-59
	FvePL6	FvH4_4g31900	FvH4_3g21200	0.998699	1.61281e-58
	FvePL6	FvH4_4g31900	FvH4_2g09490	0.99865	3.65765e-58	SFH3	protein transport	secretory
	FvePL6	FvH4_4g31900	FvH4_6g49230	0.998597	8.5307e-58		Pectate	pectate lyase
	FvePL6	FvH4_4g31900	FvH4_5g07230	0.998572	1.24486e-57		defense response
	FvePL6	FvH4_4g31900	FvH4_3g39730	0.998569	1.31625e-57	CHX25	ion	H
	FvePL6	FvH4_4g31900	FvH4_2g04240	0.998534	2.22244e-57
	FvePL6	FvH4_4g31900	FvH4_5g30481	0.998417	1.20663e-56
	FvePL6	FvH4_4g31900	FvH4_5g04871	0.998367	2.40004e-56
	FvePL6	FvH4_4g31900	FvH4_4g12203	0.998352	2.91053e-56
	FvePL6	FvH4_4g31900	FvH4_4g25150	0.998296	6.10967e-56
	FvePL6	FvH4_4g31900	FvH4_1g24711	0.998254	1.03858e-55
	FvePL6	FvH4_4g31900	FvH4_2g39060	0.998238	1.28101e-55
	FvePL6	FvH4_4g31900	FvH4_5g01970	0.998189	2.33446e-55
	FvePL6	FvH4_4g31900	FvH4_6g30491	0.998179	2.62675e-55
	FvePL6	FvH4_4g31900	FvH4_5g28150	0.998177	2.68828e-55	MAPKKK16	MAPK
	FvePL6	FvH4_4g31900	FvH4_6g29980	0.998142	4.10204e-55	RBL5	proteolysis
	FvePL6	FvH4_4g31900	FvH4_1g00360	0.998109	6.04793e-55		kinase
	FvePL6	FvH4_4g31900	FvH4_5g28590	0.99801	1.84853e-54
	FvePL6	FvH4_4g31900	FvH4_3g27800	0.997978	2.6112e-54	CPK17	ion	Calcium
	FvePL6	FvH4_4g31900	FvH4_2g39051	0.997954	3.39035e-54
	FvePL6	FvH4_4g31900	FvH4_1g15900	0.997928	4.49363e-54		TF	AP2
	FvePL6	FvH4_4g31900	FvH4_6g49410	0.997886	6.9414e-54
	FvePL6	FvH4_4g31900	FvH4_4g22690	0.997877	7.67575e-54	ML1	meiosis
	FvePL6	FvH4_4g31900	FvH4_6g28011	0.997849	1.02451e-53
	FvePL6	FvH4_4g31900	FvH4_3g44460	0.997832	1.21094e-53	TBL1	cellulose
	FvePL6	FvH4_4g31900	FvH4_1g01530	0.99774	3.01786e-53		Resistance	Disease resistance
	FvePL6	FvH4_4g31900	FvH4_5g16450	0.99774	3.03017e-53
	FvePL6	FvH4_4g31900	FvH4_7g02910	0.997724	3.51843e-53		Pectate	PL-like
	FvePL6	FvH4_4g31900	FvH4_6g21920	0.997715	3.84451e-53		kinase
	FvePL6	FvH4_4g31900	FvH4_6g02670	0.997707	4.14448e-53	ANX2	kinase
	FvePL6	FvH4_4g31900	FvH4_2g30720	0.997705	4.24031e-53	FLA14	development	embryogenesis and seed
	FvePL6	FvH4_4g31900	FvH4_6g26672	0.997673	5.77806e-53
	FvePL6	FvH4_4g31900	FvH4_6g29990	0.997639	7.89279e-53	RBL5	proteolysis
	FvePL6	FvH4_4g31900	FvH4_1g01240	0.997634	8.27109e-53	SVL5	lipid metobic process
	FvePL6	FvH4_4g31900	FvH4_2g03921	0.997556	1.6964e-52
	FvePL6	FvH4_4g31900	FvH4_5g04790	0.997531	2.10664e-52	PI4K4	kinase
	FvePL6	FvH4_4g31900	FvH4_4g01330	0.99753	2.13137e-52
	FvePL6	FvH4_4g31900	FvH4_2g19200	0.997489	3.06845e-52
	FvePL6	FvH4_4g31900	FvH4_2g34031	0.997399	6.61554e-52
	FvePL6	FvH4_4g31900	FvH4_6g10560	0.997302	1.48404e-51		hormone response	ABA
	FvePL6	FvH4_4g31900	FvH4_1g23971	0.997275	1.85445e-51
	FvePL6	FvH4_4g31900	FvH4_6g41330	0.997268	1.94844e-51		singal transduction	intracellular
	FvePL6	FvH4_4g31900	FvH4_1g09280	0.997264	2.02402e-51
	FvePL6	FvH4_4g31900	FvH4_5g25851	0.997234	2.55931e-51
	FvePL6	FvH4_4g31900	FvH4_4g05010	0.997217	2.93017e-51
	FvePL6	FvH4_4g31900	FvH4_2g08640	0.997196	3.46683e-51	PERK4	hormone response	ABA
	FvePL6	FvH4_4g31900	FvH4_1g29233	0.99719	3.6351e-51
	FvePL6	FvH4_4g31900	FvH4_2g31490	0.997185	3.77714e-51		kinase
	FvePL6	FvH4_4g31900	FvH4_6g47810	0.997161	4.55277e-51	CDC2C
	FvePL6	FvH4_4g31900	FvH4_5g30590	0.997128	5.87067e-51		vesicle budding	SNARE binding
	FvePL6	FvH4_4g31900	FvH4_4g04280	0.997122	6.1175e-51
	FvePL6	FvH4_4g31900	FvH4_6g14690	0.997121	6.18198e-51
	FvePL6	FvH4_4g31900	FvH4_1g26571	0.997053	1.0339e-50
	FvePL6	FvH4_4g31900	FvH4_1g28433	0.997042	1.12363e-50
	FvePL6	FvH4_4g31900	FvH4_3g16800	0.996965	1.96917e-50
	FvePL6	FvH4_4g31900	FvH4_3g09520	0.996932	2.49388e-50
	FvePL6	FvH4_4g31900	FvH4_7g13360	0.996925	2.619e-50	SK32	kinase
	FvePL6	FvH4_4g31900	FvH4_3g21550	0.996912	2.89163e-50
	FvePL6	FvH4_4g31900	FvH4_7g00061	0.996756	8.48556e-50
	FvePL6	FvH4_4g31900	FvH4_7g07222	0.996706	1.18917e-49
	FvePL6	FvH4_4g31900	FvH4_3g04130	0.996654	1.68259e-49	SYP124	vesicle transport
	FvePL6	FvH4_4g31900	FvH4_6g20200	0.996627	2.00942e-49
	FvePL6	FvH4_4g31900	FvH4_5g16010	0.996582	2.68842e-49
	FvePL6	FvH4_4g31900	FvH4_4g34330	0.996555	3.18963e-49	IGI1	kinase
	FvePL6	FvH4_4g31900	FvH4_1g23212	0.996551	3.27633e-49
	FvePL6	FvH4_4g31900	FvH4_3g06800	0.996426	7.13225e-49		development	Pollen
	FvePL6	FvH4_4g31900	FvH4_6g01120	0.996414	7.67504e-49		kinase
	FvePL6	FvH4_4g31900	FvH4_6g34310	0.996372	9.9401e-49		transport of various substrates
	FvePL6	FvH4_4g31900	FvH4_6g22740	0.996347	1.15775e-48
	FvePL6	FvH4_4g31900	FvH4_4g17781	0.996341	1.19754e-48
	FvePL6	FvH4_4g31900	FvH4_5g30570	0.996315	1.39899e-48		vesicle budding	SNARE binding
	FvePL6	FvH4_4g31900	FvH4_3g13830	0.996313	1.41363e-48		resistance
	FvePL6	FvH4_4g31900	FvH4_4g06060	0.996243	2.14091e-48	PRK2A	development	Pollen
	FvePL6	FvH4_4g31900	FvH4_2g11830	0.996224	2.39791e-48
	FvePL6	FvH4_4g31900	FvH4_2g27360	0.996153	3.59098e-48		stress	heat
	FvePL6	FvH4_4g31900	FvH4_2g39640	0.996137	3.93352e-48	TLP6	F-box
	FvePL6	FvH4_4g31900	FvH4_4g25120	0.996029	7.21406e-48		Peroxidase
	FvePL6	FvH4_4g31900	FvH4_3g23522	0.995983	9.28717e-48
	FvePL6	FvH4_4g31900	FvH4_4g01331	0.995875	1.66862e-47
	FvePL6	FvH4_4g31900	FvH4_1g20061	0.995871	1.69786e-47
	FvePL6	FvH4_4g31900	FvH4_2g31180	0.995856	1.84072e-47		Ribosomal protein
	FvePL6	FvH4_4g31900	FvH4_2g02513	0.99576	3.04096e-47
	FvePL6	FvH4_4g31900	FvH4_2g09420	0.995752	3.17133e-47		protein transport	secretory
	FvePL6	FvH4_4g31900	FvH4_4g14242	0.995735	3.46352e-47
	FvePL6	FvH4_4g31900	FvH4_6g20700	0.995723	3.68919e-47	sks12	oxidoreductase activity
	FvePL6	FvH4_4g31900	FvH4_5g37920	0.995583	7.46513e-47		resistance
	FvePL6	FvH4_4g31900	FvH4_3g43061	0.995438	1.51769e-46
	FvePL6	FvH4_4g31900	FvH4_3g24370	0.995431	1.56914e-46
	FvePL6	FvH4_4g31900	FvH4_6g12903	0.995431	1.57074e-46
	FvePL6	FvH4_4g31900	FvH4_2g01202	0.995357	2.23552e-46
	FvePL6	FvH4_4g31900	FvH4_3g42280	0.995322	2.63454e-46
	FvePL6	FvH4_4g31900	FvH4_6g29580	0.995305	2.85554e-46		kinase
	FvePL6	FvH4_4g31900	FvH4_6g21330	0.995289	3.08421e-46
	FvePL6	FvH4_4g31900	FvH4_4g03980	0.995288	3.08646e-46	RIC1	cytoskeleton	pollen tube growth
	FvePL6	FvH4_4g31900	FvH4_6g23673	0.995283	3.15884e-46
	FvePL6	FvH4_4g31900	FvH4_5g25860	0.995173	5.25615e-46	MLO5	membrane	membrane
	FvePL6	FvH4_4g31900	FvH4_6g16730	0.99511	6.9702e-46	ACA7
	FvePL6	FvH4_4g31900	FvH4_3g07630	0.995053	9.01701e-46	CIPK20	hormone	ABA
	FvePL6	FvH4_4g31900	FvH4_2g10930	0.995033	9.81727e-46		transporter	sugar
	FvePL6	FvH4_4g31900	FvH4_1g22900	0.994984	1.22055e-45
	FvePL6	FvH4_4g31900	FvH4_6g31730	0.994947	1.4314e-45	ROPGEF12	development	pollen tube growth
	FvePL6	FvH4_4g31900	FvH4_6g21080	0.994861	2.07243e-45
	FvePL6	FvH4_4g31900	FvH4_1g19191	0.994845	2.22724e-45
	FvePL6	FvH4_4g31900	FvH4_1g03300	0.994842	2.25212e-45		carbohydrate metabolic process
	FvePL6	FvH4_4g31900	FvH4_1g18741	0.994837	2.29841e-45
	FvePL6	FvH4_4g31900	FvH4_1g24680	0.994804	2.64795e-45
	FvePL6	FvH4_4g31900	FvH4_2g39940	0.994763	3.13918e-45
	FvePL6	FvH4_4g31900	FvH4_6g43060	0.994754	3.26781e-45		Pectate	PL-like
	FvePL6	FvH4_4g31900	FvH4_6g00780	0.994715	3.84411e-45		Sugar	Sugar transporter
	FvePL6	FvH4_4g31900	FvH4_7g33250	0.99461	5.90902e-45
	FvePL6	FvH4_4g31900	FvH4_7g07010	0.994557	7.34205e-45
	FvePL6	FvH4_4g31900	FvH4_6g36290	0.994449	1.12888e-44
	FvePL6	FvH4_4g31900	FvH4_7g19330	0.994436	1.18554e-44		Resistance	Disease resistance
	FvePL6	FvH4_4g31900	FvH4_6g00390	0.994434	1.1991e-44		resistance
	FvePL6	FvH4_4g31900	FvH4_5g03930	0.994382	1.46558e-44	ENODL9	elctron transfer
	FvePL6	FvH4_4g31900	FvH4_7g34180	0.994298	2.03176e-44	NARA5	kinase
	FvePL6	FvH4_4g31900	FvH4_3g40830	0.994287	2.12193e-44
	FvePL6	FvH4_4g31900	FvH4_6g22731	0.994238	2.55637e-44
	FvePL6	FvH4_4g31900	FvH4_1g18801	0.99415	3.56528e-44
	FvePL6	FvH4_4g31900	FvH4_5g18040	0.994105	4.21685e-44
	FvePL6	FvH4_4g31900	FvH4_1g04400	0.994062	4.95081e-44	ROPGEF9	development	pollen tube growth
	FvePL6	FvH4_4g31900	FvH4_7g33240	0.994046	5.24969e-44
	FvePL6	FvH4_4g31900	FvH4_4g19840	0.99401	5.992e-44		Pectate	pectinesterase
	FvePL6	FvH4_4g31900	FvH4_6g43310	0.993981	6.65379e-44	SGP2	cell divison
	FvePL6	FvH4_4g31900	FvH4_6g01610	0.993846	1.08416e-43
	FvePL6	FvH4_4g31900	FvH4_4g29540	0.993827	1.15854e-43
	FvePL6	FvH4_4g31900	FvH4_7g22491	0.993806	1.25134e-43
	FvePL6	FvH4_4g31900	FvH4_7g08450	0.993789	1.32543e-43
	FvePL6	FvH4_4g31900	FvH4_2g21080	0.99364	2.23163e-43	RIC6	cytoskeleton	pollen tube growth
	FvePL6	FvH4_4g31900	FvH4_3g15090	0.993552	3.01992e-43
	FvePL6	FvH4_4g31900	FvH4_2g34692	0.993543	3.1101e-43
	FvePL6	FvH4_4g31900	FvH4_6g28870	0.99334	6.13659e-43
	FvePL6	FvH4_4g31900	FvH4_2g40440	0.993303	6.91929e-43	ARI1	ubiquitin	Ubl conjugation pathway
	FvePL6	FvH4_4g31900	FvH4_6g47530	0.99328	7.47213e-43
	FvePL6	FvH4_4g31900	FvH4_5g32040	0.993177	1.04187e-42
	FvePL6	FvH4_4g31900	FvH4_2g09740	0.993102	1.32616e-42
	FvePL6	FvH4_4g31900	FvH4_5g11891	0.992913	2.39834e-42
	FvePL6	FvH4_4g31900	FvH4_7g03300	0.992878	2.67312e-42	LON1	protein fold chaperone
	FvePL6	FvH4_4g31900	FvH4_4g16761	0.992826	3.13613e-42
	FvePL6	FvH4_4g31900	FvH4_1g14581	0.992825	3.13917e-42
	FvePL6	FvH4_4g31900	FvH4_6g49420	0.992814	3.24571e-42
	FvePL6	FvH4_4g31900	FvH4_5g32280	0.992785	3.54414e-42
	FvePL6	FvH4_4g31900	FvH4_7g34100	0.992776	3.64367e-42	EXO	hormone response	brassinosteroid
	FvePL6	FvH4_4g31900	FvH4_1g05670	0.992693	4.682e-42
	FvePL6	FvH4_4g31900	FvH4_5g24830	0.99266	5.16534e-42
	FvePL6	FvH4_4g31900	FvH4_2g31620	0.992643	5.44743e-42
	FvePL6	FvH4_4g31900	FvH4_4g19620	0.992616	5.90014e-42
	FvePL6	FvH4_4g31900	FvH4_6g35120	0.992533	7.53457e-42		development	Pollen
	FvePL6	FvH4_4g31900	FvH4_6g34160	0.992498	8.34688e-42		kinase
	FvePL6	FvH4_4g31900	FvH4_1g09571	0.992495	8.42621e-42
	FvePL6	FvH4_4g31900	FvH4_2g09700	0.992457	9.39693e-42		kinase
	FvePL6	FvH4_4g31900	FvH4_7g22230	0.992378	1.1812e-41
	FvePL6	FvH4_4g31900	FvH4_5g04210	0.99233	1.3563e-41
	FvePL6	FvH4_4g31900	FvH4_6g38513	0.992295	1.49833e-41
	FvePL6	FvH4_4g31900	FvH4_7g22220	0.992285	1.5428e-41
	FvePL6	FvH4_4g31900	FvH4_4g36170	0.992258	1.66437e-41		kinase	receptor
	FvePL6	FvH4_4g31900	FvH4_3g31860	0.992238	1.76083e-41
	FvePL6	FvH4_4g31900	FvH4_3g35182	0.992182	2.0612e-41
	FvePL6	FvH4_4g31900	FvH4_5g36401	0.992163	2.17209e-41
	FvePL6	FvH4_4g31900	FvH4_6g19930	0.992162	2.17932e-41	HVA22I	Hormone response	ABA
	FvePL6	FvH4_4g31900	FvH4_7g32590	0.992112	2.50936e-41
	FvePL6	FvH4_4g31900	FvH4_7g13840	0.99201	3.32231e-41		TF	actin filament bundle assembly
	FvePL6	FvH4_4g31900	FvH4_6g22732	0.991995	3.46517e-41
	FvePL6	FvH4_4g31900	FvH4_3g27760	0.991986	3.54756e-41
	FvePL6	FvH4_4g31900	FvH4_1g01450	0.991881	4.72265e-41	HA8	ATPase
	FvePL6	FvH4_4g31900	FvH4_2g22601	0.991835	5.34683e-41
	FvePL6	FvH4_4g31900	FvH4_1g08620	0.99181	5.70959e-41
	FvePL6	FvH4_4g31900	FvH4_6g24970	0.99176	6.52258e-41
	FvePL6	FvH4_4g31900	FvH4_5g04071	0.991656	8.59151e-41
	FvePL6	FvH4_4g31900	FvH4_3g16171	0.991624	9.3383e-41
	FvePL6	FvH4_4g31900	FvH4_3g38900	0.991602	9.89874e-41	LLG1	chaperone
	FvePL6	FvH4_4g31900	FvH4_6g40070	0.991516	1.23882e-40	UGT85A3	UDP-glucosyl transferase
	FvePL6	FvH4_4g31900	FvH4_1g08960	0.991515	1.23967e-40
	FvePL6	FvH4_4g31900	FvH4_4g01040	0.991497	1.29987e-40		development	cell death
	FvePL6	FvH4_4g31900	FvH4_7g18360	0.991451	1.46274e-40	ZAT5-like	TF	Zinc finger
	FvePL6	FvH4_4g31900	FvH4_5g16740	0.991441	1.49955e-40	LPP2	lipid metabolism
	FvePL6	FvH4_4g31900	FvH4_3g38130	0.991428	1.5504e-40
	FvePL6	FvH4_4g31900	FvH4_6g34711	0.991313	2.0796e-40
	FvePL6	FvH4_4g31900	FvH4_2g36192	0.991306	2.11426e-40
	FvePL6	FvH4_4g31900	FvH4_1g19463	0.991285	2.23149e-40
	FvePL6	FvH4_4g31900	FvH4_6g01903	0.991281	2.25383e-40
	FvePL6	FvH4_4g31900	FvH4_6g07171	0.991276	2.28331e-40
	FvePL6	FvH4_4g31900	FvH4_4g36010	0.991232	2.54372e-40
	FvePL6	FvH4_4g31900	FvH4_2g09122	0.991164	3.01536e-40
	FvePL6	FvH4_4g31900	FvH4_6g36540	0.991001	4.49875e-40		development	Pollen
	FvePL6	FvH4_4g31900	FvH4_7g18611	0.99098	4.73652e-40
	FvePL6	FvH4_4g31900	FvH4_1g19200	0.990973	4.81778e-40		carbohydrate metabolic process	Rhamnogalacturonate
	FvePL6	FvH4_4g31900	FvH4_1g13070	0.990933	5.31123e-40	TLP2	F-box
	FvePL6	FvH4_4g31900	FvH4_3g38640	0.990899	5.75579e-40
	FvePL6	FvH4_4g31900	FvH4_7g15570	0.990884	5.97462e-40		lipid biosynthesis
	FvePL6	FvH4_4g31900	FvH4_5g04551	0.990864	6.26118e-40
	FvePL6	FvH4_4g31900	FvH4_4g22060	0.99082	6.95867e-40
	FvePL6	FvH4_4g31900	FvH4_1g03081	0.99079	7.47318e-40
	FvePL6	FvH4_4g31900	FvH4_4g04680	0.990704	9.17128e-40
	FvePL6	FvH4_4g31900	FvH4_3g09010	0.990699	9.27671e-40	RALFL19	calcium-mediated signaling
	FvePL6	FvH4_4g31900	FvH4_5g22090	0.990487	1.51922e-39
	FvePL6	FvH4_4g31900	FvH4_4g30650	0.990458	1.62294e-39
	FvePL6	FvH4_4g31900	FvH4_2g02140	0.990398	1.8618e-39	PR-1-LIKE	Resistance	Pathogenesis
	FvePL6	FvH4_4g31900	FvH4_6g46690	0.990379	1.9444e-39	SP1L1	cytoskeleton
	FvePL6	FvH4_4g31900	FvH4_2g29110	0.990373	1.97354e-39
	FvePL6	FvH4_4g31900	FvH4_3g42550	0.990364	2.01587e-39
	FvePL6	FvH4_4g31900	FvH4_2g30880	0.990286	2.40272e-39	GH9A4	cellulose
	FvePL6	FvH4_4g31900	FvH4_5g12451	0.990266	2.51593e-39
	FvePL6	FvH4_4g31900	FvH4_2g01590	0.990263	2.52837e-39
	FvePL6	FvH4_4g31900	FvH4_4g31340	0.990245	2.63396e-39
	FvePL6	FvH4_4g31900	FvH4_1g11590	0.990221	2.77838e-39	PPME1	Pectate	PPMEI
	FvePL6	FvH4_4g31900	FvH4_7g31860	0.990207	2.87042e-39	SPDS3	defense response	bacterium
	FvePL6	FvH4_4g31900	FvH4_4g29990	0.990087	3.74345e-39
	FvePL6	FvH4_4g31900	FvH4_2g15312	0.99005	4.06281e-39
	FvePL6	FvH4_4g31900	FvH4_6g16680	0.990047	4.08899e-39
	FvePL6	FvH4_4g31900	FvH4_4g19290	0.990029	4.25892e-39
	FvePL6	FvH4_4g31900	FvH4_5g37091	0.989982	4.72028e-39
	FvePL6	FvH4_4g31900	FvH4_3g04930	0.989936	5.21469e-39	DES-1-LIKE	lipid biosynthesis
	FvePL6	FvH4_4g31900	FvH4_5g19552	0.989806	6.91533e-39
	FvePL6	FvH4_4g31900	FvH4_3g36632	0.989741	7.94348e-39
	FvePL6	FvH4_4g31900	FvH4_7g08130	0.989692	8.80822e-39	MLO1	membrane	membrane
	FvePL6	FvH4_4g31900	FvH4_6g38190	0.989669	9.26326e-39	TCH4	cell wall	cell wall
	FvePL6	FvH4_4g31900	FvH4_1g20531	0.98959	1.09407e-38
	FvePL6	FvH4_4g31900	FvH4_3g24650	0.989502	1.31512e-38	A20/AN1-like	TF	Zinc finger
	FvePL6	FvH4_4g31900	FvH4_1g08580	0.989448	1.46969e-38		kinase
	FvePL6	FvH4_4g31900	FvH4_6g18511	0.989444	1.48287e-38
	FvePL6	FvH4_4g31900	FvH4_5g01841	0.989292	2.02671e-38
	FvePL6	FvH4_4g31900	FvH4_3g27720	0.989259	2.17177e-38		F-box	F-box
	FvePL6	FvH4_4g31900	FvH4_6g24701	0.989189	2.50025e-38
	FvePL6	FvH4_4g31900	FvH4_7g25290	0.989167	2.61712e-38	CHX15-like	ion	H
	FvePL6	FvH4_4g31900	FvH4_4g07351	0.989018	3.52417e-38
	FvePL6	FvH4_4g31900	FvH4_6g37971	0.988994	3.70267e-38
	FvePL6	FvH4_4g31900	FvH4_2g03001	0.988985	3.76912e-38
	FvePL6	FvH4_4g31900	FvH4_5g13780	0.988981	3.79982e-38
	FvePL6	FvH4_4g31900	FvH4_1g24460	0.988979	3.80973e-38	CHX15	ion	H
	FvePL6	FvH4_4g31900	FvH4_6g18520	0.988914	4.33859e-38
	FvePL6	FvH4_4g31900	FvH4_4g23141	0.988887	4.57159e-38
	FvePL6	FvH4_4g31900	FvH4_4g24030	0.988863	4.79264e-38		Transporter	Importin
	FvePL6	FvH4_4g31900	FvH4_4g30390	0.988833	5.08207e-38	SNAP30	vesicle transport
	FvePL6	FvH4_4g31900	FvH4_4g02251	0.988813	5.28376e-38
	FvePL6	FvH4_4g31900	FvH4_4g14512	0.98881	5.31706e-38
	FvePL6	FvH4_4g31900	FvH4_4g31330	0.98881	5.32222e-38
	FvePL6	FvH4_4g31900	FvH4_6g48990	0.988802	5.40135e-38
	FvePL6	FvH4_4g31900	FvH4_1g07090	0.98878	5.64012e-38	NDL1	development	Pollen
	FvePL6	FvH4_4g31900	FvH4_6g02671	0.988775	5.69702e-38
	FvePL6	FvH4_4g31900	FvH4_5g37710	0.988642	7.36947e-38
	FvePL6	FvH4_4g31900	FvH4_2g18311	0.98864	7.39858e-38
	FvePL6	FvH4_4g31900	FvH4_5g09010	0.988596	8.04981e-38
	FvePL6	FvH4_4g31900	FvH4_6g41850	0.988435	1.09375e-37
	FvePL6	FvH4_4g31900	FvH4_2g29710	0.988383	1.20581e-37	BOR4	Transporter	boron
	FvePL6	FvH4_4g31900	FvH4_6g43690	0.988367	1.24434e-37	Fh5	cytoskeleton	actin
	FvePL6	FvH4_4g31900	FvH4_1g21180	0.988227	1.61598e-37
	FvePL6	FvH4_4g31900	FvH4_7g12690	0.988204	1.6861e-37		kinase
	FvePL6	FvH4_4g31900	FvH4_5g07060	0.988192	1.72535e-37	HSP90.5	chaperone	HSP
	FvePL6	FvH4_4g31900	FvH4_6g34930	0.988165	1.81132e-37
	FvePL6	FvH4_4g31900	FvH4_7g25310	0.988138	1.90503e-37	CHX15-like	ion	H
	FvePL6	FvH4_4g31900	FvH4_1g09982	0.98792	2.83892e-37
	FvePL6	FvH4_4g31900	FvH4_3g42000	0.987916	2.8608e-37
	FvePL6	FvH4_4g31900	FvH4_2g18491	0.987887	3.01032e-37
	FvePL6	FvH4_4g31900	FvH4_5g16741	0.987802	3.50889e-37
	FvePL6	FvH4_4g31900	FvH4_7g02563	0.987791	3.57774e-37
	FvePL6	FvH4_4g31900	FvH4_3g23960	0.987756	3.81181e-37
	FvePL6	FvH4_4g31900	FvH4_3g23523	0.987585	5.16241e-37
	FvePL6	FvH4_4g31900	FvH4_7g14180	0.987525	5.73413e-37
	FvePL6	FvH4_4g31900	FvH4_7g31590	0.987468	6.33529e-37		Ubiqutious
	FvePL6	FvH4_4g31900	FvH4_3g28740	0.987444	6.61484e-37	CPK19	ion	Calcium
	FvePL6	FvH4_4g31900	FvH4_5g25921	0.987438	6.67746e-37
	FvePL6	FvH4_4g31900	FvH4_3g29861	0.987325	8.11879e-37
	FvePL6	FvH4_4g31900	FvH4_7g22494	0.987245	9.3195e-37
	FvePL6	FvH4_4g31900	FvH4_6g00570	0.987161	1.07655e-36	ZFN1	TF	Zinc finger
	FvePL6	FvH4_4g31900	FvH4_2g35570	0.987159	1.08014e-36
	FvePL6	FvH4_4g31900	FvH4_1g21850	0.98714	1.11583e-36		Pectate	PL-like
	FvePL6	FvH4_4g31900	FvH4_7g03471	0.98714	1.11585e-36
	FvePL6	FvH4_4g31900	FvH4_2g05940	0.987031	1.34212e-36		development	Pollen
	FvePL6	FvH4_4g31900	FvH4_7g34090	0.987021	1.36453e-36	EXL2	lipid degradation
	FvePL6	FvH4_4g31900	FvH4_4g06460	0.987009	1.39243e-36	PECT1	phosphatidylethanolamine biosynthetic process
	FvePL6	FvH4_4g31900	FvH4_5g24341	0.987003	1.40588e-36
	FvePL6	FvH4_4g31900	FvH4_4g26150	0.98699	1.43754e-36		vesicle budding	SNARE binding
	FvePL6	FvH4_4g31900	FvH4_2g16143	0.986947	1.54421e-36
	FvePL6	FvH4_4g31900	FvH4_7g20080	0.986872	1.75132e-36	iqd2	calmodulin binding
	FvePL6	FvH4_4g31900	FvH4_6g38381	0.986821	1.9056e-36
	FvePL6	FvH4_4g31900	FvH4_6g27521	0.986805	1.95597e-36
	FvePL6	FvH4_4g31900	FvH4_1g09981	0.986731	2.21348e-36
	FvePL6	FvH4_4g31900	FvH4_3g34650	0.986619	2.65695e-36
	FvePL6	FvH4_4g31900	FvH4_4g16360	0.986447	3.51674e-36
	FvePL6	FvH4_4g31900	FvH4_1g04260	0.986444	3.53205e-36	EIF2	Protein biosynthesis	Initiation factor
	FvePL6	FvH4_4g31900	FvH4_7g03560	0.986426	3.633e-36
	FvePL6	FvH4_4g31900	FvH4_6g43840	0.986335	4.20668e-36
	FvePL6	FvH4_4g31900	FvH4_3g18850	0.986259	4.74889e-36
	FvePL6	FvH4_4g31900	FvH4_1g15931	0.986249	4.82811e-36
	FvePL6	FvH4_4g31900	FvH4_1g01850	0.986153	5.61557e-36
	FvePL6	FvH4_4g31900	FvH4_2g34812	0.986129	5.83645e-36
	FvePL6	FvH4_4g31900	FvH4_6g09300	0.985952	7.70214e-36	CML42	ion	Calcium
	FvePL6	FvH4_4g31900	FvH4_4g29220	0.985937	7.88278e-36
	FvePL6	FvH4_4g31900	FvH4_6g54010	0.985876	8.66659e-36
	FvePL6	FvH4_4g31900	FvH4_2g27711	0.985866	8.79619e-36
	FvePL6	FvH4_4g31900	FvH4_4g13871	0.985741	1.06623e-35
	FvePL6	FvH4_4g31900	FvH4_5g24301	0.985672	1.18463e-35
	FvePL6	FvH4_4g31900	FvH4_7g03160	0.985643	1.23948e-35	S6K2	kinase
	FvePL6	FvH4_4g31900	FvH4_7g18910	0.985528	1.47423e-35	PUM4	RNA-binding
	FvePL6	FvH4_4g31900	FvH4_1g20960	0.985276	2.15138e-35
	FvePL6	FvH4_4g31900	FvH4_5g34750	0.985173	2.5036e-35
	FvePL6	FvH4_4g31900	FvH4_7g25250	0.985098	2.79783e-35	CHX15-like	ion	H
	FvePL6	FvH4_4g31900	FvH4_7g16602	0.9849	3.72962e-35
	FvePL6	FvH4_4g31900	FvH4_2g20210	0.984878	3.85048e-35
	FvePL6	FvH4_4g31900	FvH4_5g03950	0.984721	4.82568e-35
	FvePL6	FvH4_4g31900	FvH4_6g45120	0.984697	4.99117e-35
	FvePL6	FvH4_4g31900	FvH4_7g23770	0.984641	5.41209e-35
	FvePL6	FvH4_4g31900	FvH4_6g20920	0.984592	5.80211e-35
	FvePL6	FvH4_4g31900	FvH4_2g16860	0.98455	6.15835e-35		Resistance	Pathogenesis
	FvePL6	FvH4_4g31900	FvH4_5g18800	0.984529	6.3397e-35
	FvePL6	FvH4_4g31900	FvH4_6g17730	0.984487	6.727e-35	CSLA9	cell wall	cell wall biogenesis
	FvePL6	FvH4_4g31900	FvH4_1g01731	0.984484	6.75503e-35
	FvePL6	FvH4_4g31900	FvH4_6g26031	0.984462	6.96284e-35
	FvePL6	FvH4_4g31900	FvH4_5g37720	0.984456	7.02447e-35
	FvePL6	FvH4_4g31900	FvH4_3g43681	0.984373	7.89836e-35
	FvePL6	FvH4_4g31900	FvH4_1g10320	0.984364	7.99619e-35		F-box	F-box
	FvePL6	FvH4_4g31900	FvH4_6g18281	0.984348	8.17825e-35
	FvePL6	FvH4_4g31900	FvH4_6g13410	0.984335	8.32046e-35		TF	Zinc finger
	FvePL6	FvH4_4g31900	FvH4_4g21500	0.984279	9.00022e-35		Pectate	Pectinesterase
	FvePL6	FvH4_4g31900	FvH4_4g00360	0.984248	9.39833e-35	PP2-B10	development	phloem
	FvePL6	FvH4_4g31900	FvH4_2g10970	0.984108	1.13924e-34
	FvePL6	FvH4_4g31900	FvH4_7g01250	0.983754	1.84276e-34
	FvePL6	FvH4_4g31900	FvH4_2g37900	0.983682	2.03037e-34	PLDDELTA	lipid catabolic process
	FvePL6	FvH4_4g31900	FvH4_5g35560	0.983646	2.13205e-34
	FvePL6	FvH4_4g31900	FvH4_4g25890	0.983489	2.62494e-34		Peroxidase
	FvePL6	FvH4_4g31900	FvH4_6g10980	0.983339	3.19807e-34	ETO1	Hormone response	Ethylene
	FvePL6	FvH4_4g31900	FvH4_2g03760	0.983163	4.02027e-34	WLIM1	TF	actin filament bundle assembly
	FvePL6	FvH4_4g31900	FvH4_6g21082	0.983097	4.38023e-34
	FvePL6	FvH4_4g31900	FvH4_1g28270	0.983042	4.70603e-34
	FvePL6	FvH4_4g31900	FvH4_6g45130	0.982987	5.04993e-34
	FvePL6	FvH4_4g31900	FvH4_1g21320	0.982957	5.24494e-34	LCR68	defense response	fungus
	FvePL6	FvH4_4g31900	FvH4_5g02661	0.982738	6.9278e-34
	FvePL6	FvH4_4g31900	FvH4_6g43111	0.982737	6.93769e-34
	FvePL6	FvH4_4g31900	FvH4_1g28911	0.982644	7.79982e-34
	FvePL6	FvH4_4g31900	FvH4_3g19720	0.982644	7.8072e-34	ALF5	Transporter	Mate
	FvePL6	FvH4_4g31900	FvH4_5g27970	0.982575	8.5065e-34		NADP	brassinosteroid biosynthetic
	FvePL6	FvH4_4g31900	FvH4_7g33080	0.982563	8.63646e-34		ion	Calcium
	FvePL6	FvH4_4g31900	FvH4_4g11140	0.982542	8.87092e-34	CPK24	ion	Calcium
	FvePL6	FvH4_4g31900	FvH4_4g21151	0.98252	9.11964e-34
	FvePL6	FvH4_4g31900	FvH4_3g04470	0.982507	9.26883e-34
	FvePL6	FvH4_4g31900	FvH4_5g37592	0.982493	9.42943e-34
	FvePL6	FvH4_4g31900	FvH4_5g00600	0.98249	9.46049e-34		Pectate	Pectinesterase
	FvePL6	FvH4_4g31900	FvH4_5g20650	0.982453	9.91061e-34	MIOX4	inositol catabolic process
	FvePL6	FvH4_4g31900	FvH4_2g17770	0.982362	1.10968e-33
	FvePL6	FvH4_4g31900	FvH4_6g16920	0.982187	1.37653e-33	EXPA9	expansin	expansin
	FvePL6	FvH4_4g31900	FvH4_5g32281	0.982032	1.66242e-33
	FvePL6	FvH4_4g31900	FvH4_7g32060	0.981976	1.77907e-33		ion	Calcium
	FvePL6	FvH4_4g31900	FvH4_6g44691	0.981899	1.9525e-33
	FvePL6	FvH4_4g31900	FvH4_2g24130	0.981896	1.95951e-33	GATL4	Sugar	galacturonosyltransferase
	FvePL6	FvH4_4g31900	FvH4_7g22741	0.981735	2.37781e-33
	FvePL6	FvH4_4g31900	FvH4_3g22060	0.981682	2.53344e-33
	FvePL6	FvH4_4g31900	FvH4_5g24951	0.98163	2.69258e-33
	FvePL6	FvH4_4g31900	FvH4_1g27870	0.981587	2.83427e-33		DNA glycosidase
	FvePL6	FvH4_4g31900	FvH4_4g24090	0.981558	2.93262e-33
	FvePL6	FvH4_4g31900	FvH4_6g32510	0.981557	2.9372e-33	PSK4	cell divison
	FvePL6	FvH4_4g31900	FvH4_5g09371	0.981366	3.67667e-33
	FvePL6	FvH4_4g31900	FvH4_4g32871	0.98115	4.72805e-33
	FvePL6	FvH4_4g31900	FvH4_4g30720	0.981117	4.9138e-33
	FvePL6	FvH4_4g31900	FvH4_2g04250	0.981083	5.10759e-33		F-box	F-Box
	FvePL6	FvH4_4g31900	FvH4_5g34194	0.98095	5.95094e-33
	FvePL6	FvH4_4g31900	FvH4_6g20940	0.980859	6.60634e-33
	FvePL6	FvH4_4g31900	FvH4_6g25690	0.980642	8.4394e-33	TPX2	cell divison	spindle assembbly
	FvePL6	FvH4_4g31900	FvH4_5g34740	0.980638	8.4863e-33	AGL61	TF	MADS
	FvePL6	FvH4_4g31900	FvH4_1g22990	0.980615	8.70823e-33		defense response	hydrolase
	FvePL6	FvH4_4g31900	FvH4_5g02662	0.980592	8.93104e-33
	FvePL6	FvH4_4g31900	FvH4_1g26372	0.980551	9.35741e-33
	FvePL6	FvH4_4g31900	FvH4_4g32440	0.980536	9.51514e-33	NIP4;1	transporter	aquaporin
	FvePL6	FvH4_4g31900	FvH4_2g06120	0.980491	1.00028e-32
	FvePL6	FvH4_4g31900	FvH4_6g17710	0.980355	1.16376e-32
	FvePL6	FvH4_4g31900	FvH4_1g03070	0.980212	1.36269e-32	SFH14	protein transport	secretory
	FvePL6	FvH4_4g31900	FvH4_3g31841	0.98013	1.49149e-32
	FvePL6	FvH4_4g31900	FvH4_7g15700	0.980117	1.51233e-32		ion	Calcium
	FvePL6	FvH4_4g31900	FvH4_6g03670	0.979889	1.94046e-32
	FvePL6	FvH4_4g31900	FvH4_6g15520	0.979796	2.14445e-32	LCR73	defense response	fungus
	FvePL6	FvH4_4g31900	FvH4_6g02640	0.979786	2.16917e-32	CDR1	resistance
	FvePL6	FvH4_4g31900	FvH4_4g24540	0.979754	2.24568e-32
	FvePL6	FvH4_4g31900	FvH4_5g06901	0.979612	2.61502e-32
	FvePL6	FvH4_4g31900	FvH4_6g06730	0.979549	2.79602e-32		F-box	F-box
	FvePL6	FvH4_4g31900	FvH4_2g00150	0.979486	2.99017e-32
	FvePL6	FvH4_4g31900	FvH4_3g22970	0.979349	3.45496e-32	MYB101	TF	MYB
	FvePL6	FvH4_4g31900	FvH4_5g05370	0.979248	3.84456e-32
	FvePL6	FvH4_4g31900	FvH4_1g05700	0.979224	3.9431e-32
	FvePL6	FvH4_4g31900	FvH4_2g04291	0.97914	4.30478e-32
	FvePL6	FvH4_4g31900	FvH4_6g31531	0.979034	4.80802e-32
	FvePL6	FvH4_4g31900	FvH4_7g25211	0.978882	5.62445e-32
	FvePL6	FvH4_4g31900	FvH4_3g30810	0.978751	6.43809e-32		transporter	sugar
	FvePL6	FvH4_4g31900	FvH4_6g01061	0.97869	6.8538e-32
	FvePL6	FvH4_4g31900	FvH4_6g29391	0.978678	6.93538e-32
	FvePL6	FvH4_4g31900	FvH4_1g29770	0.978541	7.97629e-32
	FvePL6	FvH4_4g31900	FvH4_6g13040	0.978458	8.67714e-32
	FvePL6	FvH4_4g31900	FvH4_5g05440	0.978456	8.69033e-32
	FvePL6	FvH4_4g31900	FvH4_3g37700	0.978423	8.99077e-32		Sugar	Sugar
	FvePL6	FvH4_4g31900	FvH4_5g05680	0.978311	1.0056e-31	LOX2	lipid metabolism
	FvePL6	FvH4_4g31900	FvH4_4g22250	0.978277	1.04059e-31
	FvePL6	FvH4_4g31900	FvH4_4g18690	0.977726	1.79634e-31		Pectate	Pectinesterase
	FvePL6	FvH4_4g31900	FvH4_7g32070	0.977652	1.93138e-31
	FvePL6	FvH4_4g31900	FvH4_1g01910	0.977492	2.25594e-31
	FvePL6	FvH4_4g31900	FvH4_5g18700	0.977443	2.36392e-31
	FvePL6	FvH4_4g31900	FvH4_1g20381	0.97741	2.43988e-31
	FvePL6	FvH4_4g31900	FvH4_5g03990	0.977387	2.496e-31	HA11	ATPase
	FvePL6	FvH4_4g31900	FvH4_4g03321	0.977328	2.64099e-31
	FvePL6	FvH4_4g31900	FvH4_6g09330	0.977285	2.75294e-31
	FvePL6	FvH4_4g31900	FvH4_5g29110	0.977135	3.17483e-31		stress	heat
	FvePL6	FvH4_4g31900	FvH4_2g30341	0.977133	3.18223e-31
	FvePL6	FvH4_4g31900	FvH4_3g38700	0.977044	3.46176e-31	PLC2	lipid catabolic process
	FvePL6	FvH4_4g31900	FvH4_2g30340	0.97682	4.27649e-31
	FvePL6	FvH4_4g31900	FvH4_3g23460	0.976738	4.6201e-31
	FvePL6	FvH4_4g31900	FvH4_6g02620	0.976713	4.72826e-31		resistance
	FvePL6	FvH4_4g31900	FvH4_5g17790	0.976677	4.89116e-31
	FvePL6	FvH4_4g31900	FvH4_3g20980	0.976675	4.90133e-31
	FvePL6	FvH4_4g31900	FvH4_4g34211	0.97667	4.92431e-31
	FvePL6	FvH4_4g31900	FvH4_3g19070	0.97648	5.87113e-31	RABA1f	vesicle transport
	FvePL6	FvH4_4g31900	FvH4_6g29900	0.976356	6.58803e-31
	FvePL6	FvH4_4g31900	FvH4_3g32050	0.976269	7.13188e-31		TF	Zinc finger
	FvePL6	FvH4_4g31900	FvH4_6g03640	0.976175	7.77623e-31	AGL62	TF	MADS
	FvePL6	FvH4_4g31900	FvH4_4g30460	0.975981	9.27608e-31
	FvePL6	FvH4_4g31900	FvH4_3g14971	0.975762	1.12937e-30
	FvePL6	FvH4_4g31900	FvH4_7g22480	0.97557	1.34091e-30		defense response	hydrolase
	FvePL6	FvH4_4g31900	FvH4_6g16740	0.975511	1.41348e-30	ACA7
	FvePL6	FvH4_4g31900	FvH4_5g39630	0.975469	1.46783e-30
	FvePL6	FvH4_4g31900	FvH4_6g23620	0.975202	1.85702e-30
	FvePL6	FvH4_4g31900	FvH4_3g18411	0.97516	1.92713e-30
	FvePL6	FvH4_4g31900	FvH4_5g14710	0.975117	1.99999e-30		Pectate	pectinesterase
	FvePL6	FvH4_4g31900	FvH4_6g03950	0.975109	2.01427e-30		development	root
	FvePL6	FvH4_4g31900	FvH4_2g18000	0.974895	2.42647e-30		Hormone response	Auxin
	FvePL6	FvH4_4g31900	FvH4_2g17620	0.974853	2.5163e-30	AGD11
	FvePL6	FvH4_4g31900	FvH4_1g23642	0.974607	3.11077e-30
	FvePL6	FvH4_4g31900	FvH4_4g06380	0.974561	3.23436e-30	PLA2-ALPHA	lipid catabolic process
	FvePL6	FvH4_4g31900	FvH4_1g15441	0.974545	3.27778e-30
	FvePL6	FvH4_4g31900	FvH4_6g36490	0.974383	3.76359e-30	SRF5	kinase
	FvePL6	FvH4_4g31900	FvH4_1g28201	0.973957	5.38518e-30
	FvePL6	FvH4_4g31900	FvH4_6g32752	0.973957	5.38621e-30
	FvePL6	FvH4_4g31900	FvH4_2g02060	0.973912	5.59216e-30
	FvePL6	FvH4_4g31900	FvH4_2g30220	0.97377	6.29484e-30
	FvePL6	FvH4_4g31900	FvH4_7g00241	0.973701	6.66399e-30
	FvePL6	FvH4_4g31900	FvH4_1g02640	0.973609	7.18679e-30		ubiquitin
	FvePL6	FvH4_4g31900	FvH4_7g17050	0.973563	7.46394e-30	WNK6	development	flower time
	FvePL6	FvH4_4g31900	FvH4_7g05070	0.973492	7.91133e-30
	FvePL6	FvH4_4g31900	FvH4_5g10570	0.973372	8.72598e-30
	FvePL6	FvH4_4g31900	FvH4_3g21970	0.973177	1.02286e-29		intracellular trafficking
	FvePL6	FvH4_4g31900	FvH4_2g30420	0.97288	1.29901e-29
	FvePL6	FvH4_4g31900	FvH4_3g26161	0.972827	1.35608e-29
	FvePL6	FvH4_4g31900	FvH4_3g39430	0.972795	1.39065e-29	MSL6	transporter	anion
	FvePL6	FvH4_4g31900	FvH4_4g18890	0.972771	1.41787e-29
	FvePL6	FvH4_4g31900	FvH4_4g32670	0.972692	1.51012e-29
	FvePL6	FvH4_4g31900	FvH4_3g14300	0.972664	1.54432e-29
	FvePL6	FvH4_4g31900	FvH4_6g47830	0.972569	1.66415e-29		Resistance	Disease resistance
	FvePL6	FvH4_4g31900	FvH4_6g13732	0.972497	1.76155e-29
	FvePL6	FvH4_4g31900	FvH4_1g02500	0.971192	4.81993e-29	HHP1	membrane	membrane
	FvePL6	FvH4_4g31900	FvH4_6g21021	0.970968	5.70428e-29
	FvePL6	FvH4_4g31900	FvH4_1g29200	0.970903	5.98735e-29		TF	Zinc finger
	FvePL6	FvH4_4g31900	FvH4_5g24052	0.970701	6.95981e-29
	FvePL6	FvH4_4g31900	FvH4_3g09510	0.970616	7.4114e-29	BRCA1
	FvePL6	FvH4_4g31900	FvH4_1g10461	0.970526	7.92016e-29
	FvePL6	FvH4_4g31900	FvH4_4g10031	0.970439	8.44324e-29
	FvePL6	FvH4_4g31900	FvH4_7g01111	0.970336	9.10468e-29
	FvePL6	FvH4_4g31900	FvH4_6g41430	0.969654	1.49022e-28		Pectate	PL-like
	FvePL6	FvH4_4g31900	FvH4_2g07000	0.969491	1.67412e-28
	FvePL6	FvH4_4g31900	FvH4_2g16640	0.969086	2.22779e-28		kinase	0
	FvePL6	FvH4_4g31900	FvH4_6g24141	0.968835	2.65626e-28
	FvePL6	FvH4_4g31900	FvH4_2g32762	0.968822	2.67972e-28
	FvePL6	FvH4_4g31900	FvH4_3g31110	0.968658	3.00242e-28
	FvePL6	FvH4_4g31900	FvH4_6g23270	0.968575	3.1793e-28
	FvePL6	FvH4_4g31900	FvH4_6g42290	0.968135	4.29824e-28
	FvePL6	FvH4_4g31900	FvH4_7g00070	0.967995	4.72791e-28
	FvePL6	FvH4_4g31900	FvH4_4g37170	0.967849	5.21537e-28
	FvePL6	FvH4_4g31900	FvH4_7g30990	0.967633	6.03169e-28	AGP20	Sugar	arabinogalactan
	FvePL6	FvH4_4g31900	FvH4_5g33791	0.967484	6.66433e-28
	FvePL6	FvH4_4g31900	FvH4_6g09450	0.967411	6.99356e-28		transporter/ion	Zinc transporter
	FvePL6	FvH4_4g31900	FvH4_6g02500	0.967303	7.51409e-28
	FvePL6	FvH4_4g31900	FvH4_5g05231	0.967302	7.51914e-28
	FvePL6	FvH4_4g31900	FvH4_3g38610	0.96726	7.7312e-28
	FvePL6	FvH4_4g31900	FvH4_1g23831	0.967237	7.85224e-28
	FvePL6	FvH4_4g31900	FvH4_4g34213	0.966966	9.38463e-28
	FvePL6	FvH4_4g31900	FvH4_6g43580	0.966958	9.43136e-28	ZFP32-like	TF	Zinc finger
	FvePL6	FvH4_4g31900	FvH4_5g29682	0.966591	1.19825e-27
	FvePL6	FvH4_4g31900	FvH4_6g20310	0.965819	1.96563e-27
	FvePL6	FvH4_4g31900	FvH4_6g21971	0.96563	2.21376e-27
	FvePL6	FvH4_4g31900	FvH4_6g27520	0.965542	2.34074e-27
	FvePL6	FvH4_4g31900	FvH4_3g24940	0.965318	2.69343e-27		ion	Calcium
	FvePL6	FvH4_4g31900	FvH4_5g33610	0.965163	2.96553e-27
	FvePL6	FvH4_4g31900	FvH4_2g04460	0.964803	3.70489e-27	AKN1	development	pollen
	FvePL6	FvH4_4g31900	FvH4_4g05270	0.964769	3.78231e-27	XIB	cytoskeleton	actin
	FvePL6	FvH4_4g31900	FvH4_7g28800	0.964676	4.00587e-27	ATSMC2	cell divison
	FvePL6	FvH4_4g31900	FvH4_5g36090	0.964502	4.45401e-27
	FvePL6	FvH4_4g31900	FvH4_5g05830	0.964375	4.81134e-27		NADP	brassinosteroid biosynthetic
	FvePL6	FvH4_4g31900	FvH4_5g00262	0.964111	5.64681e-27
	FvePL6	FvH4_4g31900	FvH4_4g00980	0.964085	5.73581e-27
	FvePL6	FvH4_4g31900	FvH4_2g37670	0.963843	6.63185e-27
	FvePL6	FvH4_4g31900	FvH4_3g07940	0.96384	6.64167e-27	MEE18	carbohydrate metobolism
	FvePL6	FvH4_4g31900	FvH4_7g11540	0.963553	7.88297e-27	GAE3	UDP-glucosyl transferase
	FvePL6	FvH4_4g31900	FvH4_4g09773	0.963088	1.0369e-26
	FvePL6	FvH4_4g31900	FvH4_3g42100	0.962348	1.59255e-26
	FvePL6	FvH4_4g31900	FvH4_4g13870	0.962202	1.73134e-26		Pectate	PL-like
	FvePL6	FvH4_4g31900	FvH4_2g38140	0.962193	1.74048e-26		ubiquitin
	FvePL6	FvH4_4g31900	FvH4_2g39670	0.961975	1.97083e-26
	FvePL6	FvH4_4g31900	FvH4_7g14890	0.961886	2.07254e-26		carboxylic acid metabolic
	FvePL6	FvH4_4g31900	FvH4_5g08490	0.961739	2.25235e-26
	FvePL6	FvH4_4g31900	FvH4_4g24930	0.961643	2.37824e-26	MLO12	membrane	membrane
	FvePL6	FvH4_4g31900	FvH4_4g04570	0.961585	2.45642e-26
	FvePL6	FvH4_4g31900	FvH4_6g46360	0.96125	2.96456e-26		ubiquitin	Ubl conjugation pathway
	FvePL6	FvH4_4g31900	FvH4_3g05630	0.961184	3.07421e-26
	FvePL6	FvH4_4g31900	FvH4_3g27051	0.960926	3.54803e-26
	FvePL6	FvH4_4g31900	FvH4_2g31630	0.960025	5.80371e-26		transport of various substrates
	FvePL6	FvH4_4g31900	FvH4_6g35330	0.959938	6.08466e-26		Hormone response	auxin
	FvePL6	FvH4_4g31900	FvH4_4g01810	0.959828	6.45569e-26	ARFC1
	FvePL6	FvH4_4g31900	FvH4_3g40610	0.959813	6.50598e-26		kinase	receptor
	FvePL6	FvH4_4g31900	FvH4_4g17700	0.959783	6.61225e-26		wax
	FvePL6	FvH4_4g31900	FvH4_3g32550	0.959771	6.65612e-26	GRIK2	kinase
	FvePL6	FvH4_4g31900	FvH4_2g02530	0.959623	7.20315e-26	PMDH1
	FvePL6	FvH4_4g31900	FvH4_2g04886	0.959471	7.8147e-26
	FvePL6	FvH4_4g31900	FvH4_6g17062	0.959422	8.01778e-26
	FvePL6	FvH4_4g31900	FvH4_6g16150	0.959112	9.44953e-26
	FvePL6	FvH4_4g31900	FvH4_4g16960	0.958312	1.43539e-25		transporter/ion	Heavy metal
	FvePL6	FvH4_4g31900	FvH4_3g40470	0.957755	1.91193e-25	RF2b-like	TF	bZIP
	FvePL6	FvH4_4g31900	FvH4_2g25852	0.957744	1.92273e-25
	FvePL6	FvH4_4g31900	FvH4_1g04750	0.956614	3.39633e-25	PMT5	Transporter	polyol/monosaccharide
	FvePL6	FvH4_4g31900	FvH4_6g52120	0.956437	3.70762e-25
	FvePL6	FvH4_4g31900	FvH4_5g27072	0.956147	4.27822e-25
	FvePL6	FvH4_4g31900	FvH4_6g26970	0.955773	5.13567e-25	bZIP61	TF	Bzip
	FvePL6	FvH4_4g31900	FvH4_3g32730	0.955768	5.14784e-25	SYP71	vesicle transport
	FvePL6	FvH4_4g31900	FvH4_2g13782	0.955411	6.12225e-25
	FvePL6	FvH4_4g31900	FvH4_6g14710	0.955401	6.15296e-25
	FvePL6	FvH4_4g31900	FvH4_6g45060	0.95537	6.2443e-25
	FvePL6	FvH4_4g31900	FvH4_7g23380	0.955355	6.29069e-25	CYT1	cell wall	mannoprotein biosynthetic
	FvePL6	FvH4_4g31900	FvH4_3g22380	0.954829	8.09561e-25
	FvePL6	FvH4_4g31900	FvH4_4g34340	0.954718	8.53539e-25
	FvePL6	FvH4_4g31900	FvH4_5g37890	0.954493	9.49617e-25	DegP9	proteolysis
	FvePL6	FvH4_4g31900	FvH4_1g06110	0.954477	9.56859e-25
	FvePL6	FvH4_4g31900	FvH4_2g13781	0.954281	1.04961e-24
	FvePL6	FvH4_4g31900	FvH4_7g04860	0.954146	1.11839e-24	ADC1	resistance	Cold/salt
	FvePL6	FvH4_4g31900	FvH4_1g11501	0.95403	1.18065e-24
	FvePL6	FvH4_4g31900	FvH4_2g16630	0.95389	1.26058e-24	ZAT3-like	TF	Zinc finger
	FvePL6	FvH4_4g31900	FvH4_3g39830	0.953758	1.34068e-24
	FvePL6	FvH4_4g31900	FvH4_6g09531	0.953509	1.50507e-24
	FvePL6	FvH4_4g31900	FvH4_4g22091	0.953241	1.70326e-24
	FvePL6	FvH4_4g31900	FvH4_3g20910	0.953173	1.757e-24	AGD5,NEV
	FvePL6	FvH4_4g31900	FvH4_4g07320	0.952845	2.04211e-24		vesicle budding	SNARE binding
	FvePL6	FvH4_4g31900	FvH4_6g39960	0.952188	2.75048e-24	BIP2	stress	heat
	FvePL6	FvH4_4g31900	FvH4_4g09980	0.952141	2.8085e-24	UGT78D2	UDP-glucosyl transferase
	FvePL6	FvH4_4g31900	FvH4_3g27584	0.951884	3.15123e-24
	FvePL6	FvH4_4g31900	FvH4_2g25860	0.951869	3.17228e-24	SAG21	stress	oxidative stress tolerance
	FvePL6	FvH4_4g31900	FvH4_7g02990	0.951834	3.2229e-24
	FvePL6	FvH4_4g31900	FvH4_6g09390	0.951642	3.51132e-24		ubiquitination	RING-H2 finger protei
	FvePL6	FvH4_4g31900	FvH4_3g34530	0.951581	3.60657e-24		kinase
	FvePL6	FvH4_4g31900	FvH4_4g17350	0.951365	3.96983e-24		TF	Zinc finger
	FvePL6	FvH4_4g31900	FvH4_4g06390	0.951242	4.19118e-24
	FvePL6	FvH4_4g31900	FvH4_5g36091	0.951184	4.29947e-24
	FvePL6	FvH4_4g31900	FvH4_7g10871	0.951154	4.35679e-24
	FvePL6	FvH4_4g31900	FvH4_5g05660	0.950381	6.10449e-24	CNGC16	ion	Calcium
	FvePL6	FvH4_4g31900	FvH4_4g37150	0.950235	6.50309e-24
	FvePL6	FvH4_4g31900	FvH4_7g07670	0.949923	7.43746e-24
	FvePL6	FvH4_4g31900	FvH4_5g14250	0.949403	9.28508e-24		kinase	receptor
	FvePL6	FvH4_4g31900	FvH4_3g16970	0.949376	9.39244e-24		kinase
	FvePL6	FvH4_4g31900	FvH4_4g22290	0.949376	9.39446e-24
	FvePL6	FvH4_4g31900	FvH4_6g45460	0.949207	1.00907e-23		development	Pollen
	FvePL6	FvH4_4g31900	FvH4_3g10670	0.949139	1.03861e-23		Seed storage protein
	FvePL6	FvH4_4g31900	FvH4_6g52170	0.949138	1.03882e-23
	FvePL6	FvH4_4g31900	FvH4_2g14700	0.949109	1.05192e-23	C/VIF2	Cell wall	Cell wall
	FvePL6	FvH4_4g31900	FvH4_5g18300	0.949107	1.05266e-23	AGD15
	FvePL6	FvH4_4g31900	FvH4_5g26601	0.949024	1.09027e-23
	FvePL6	FvH4_4g31900	FvH4_5g37100	0.949015	1.09423e-23		ubiquitin
	FvePL6	FvH4_4g31900	FvH4_3g31442	0.948593	1.30634e-23
	FvePL6	FvH4_4g31900	FvH4_4g00350	0.948532	1.33963e-23	CSLD1	Sugar	cellulose
	FvePL6	FvH4_4g31900	FvH4_3g19500	0.948365	1.43637e-23	DEG5	proteolysis
	FvePL6	FvH4_4g31900	FvH4_2g15231	0.948338	1.45225e-23
	FvePL6	FvH4_4g31900	FvH4_5g20510	0.948251	1.50577e-23	CBL9	ion	Calcium
	FvePL6	FvH4_4g31900	FvH4_6g43080	0.948065	1.62616e-23	MYB101	TF	MYB
	FvePL6	FvH4_4g31900	FvH4_6g10750	0.947659	1.92226e-23
	FvePL6	FvH4_4g31900	FvH4_3g41180	0.947572	1.99237e-23
	FvePL6	FvH4_4g31900	FvH4_7g27670	0.94689	2.62905e-23
	FvePL6	FvH4_4g31900	FvH4_5g33391	0.946802	2.72383e-23
	FvePL6	FvH4_4g31900	FvH4_2g19730	0.94679	2.73672e-23
	FvePL6	FvH4_4g31900	FvH4_3g36381	0.946471	3.112e-23
	FvePL6	FvH4_4g31900	FvH4_2g13670	0.946224	3.43414e-23
	FvePL6	FvH4_4g31900	FvH4_7g25210	0.946077	3.64127e-23	CHX15-like	ion	H
	FvePL6	FvH4_4g31900	FvH4_1g06500	0.945568	4.45363e-23
	FvePL6	FvH4_4g31900	FvH4_2g24890	0.945323	4.90479e-23		Sugar	Sugar transporter
	FvePL6	FvH4_4g31900	FvH4_1g21032	0.945167	5.21292e-23
	FvePL6	FvH4_4g31900	FvH4_5g03561	0.945097	5.35693e-23
	FvePL6	FvH4_4g31900	FvH4_7g27620	0.944726	6.19009e-23	ATTPPA	Sugar
	FvePL6	FvH4_4g31900	FvH4_4g20190	0.944593	6.51754e-23
	FvePL6	FvH4_4g31900	FvH4_5g37681	0.944471	6.83165e-23
	FvePL6	FvH4_4g31900	FvH4_4g09850	0.94394	8.37684e-23		F-box	F-Box
	FvePL6	FvH4_4g31900	FvH4_7g04072	0.943613	9.48867e-23
	FvePL6	FvH4_4g31900	FvH4_4g03890	0.943418	1.02138e-22		hormone response	ABA
	FvePL6	FvH4_4g31900	FvH4_5g24611	0.942984	1.20317e-22
	FvePL6	FvH4_4g31900	FvH4_5g08846	0.942783	1.29736e-22
	FvePL6	FvH4_4g31900	FvH4_7g21440	0.942289	1.55959e-22
	FvePL6	FvH4_4g31900	FvH4_3g08100	0.942158	1.63707e-22
	FvePL6	FvH4_4g31900	FvH4_6g21378	0.941671	1.9586e-22
	FvePL6	FvH4_4g31900	FvH4_6g40240	0.941504	2.08245e-22
	FvePL6	FvH4_4g31900	FvH4_1g19500	0.941246	2.28825e-22		kinase
	FvePL6	FvH4_4g31900	FvH4_3g40220	0.940424	3.07935e-22	CIPK10	Signal transduction	CIPK10
	FvePL6	FvH4_4g31900	FvH4_6g46370	0.940245	3.28403e-22
	FvePL6	FvH4_4g31900	FvH4_4g19570	0.939981	3.60816e-22
	FvePL6	FvH4_4g31900	FvH4_6g15270	0.939914	3.69561e-22	UPL4	ubiquitin
	FvePL6	FvH4_4g31900	FvH4_6g23600	0.939782	3.87342e-22	AN1-like	TF	Zinc finger
	FvePL6	FvH4_4g31900	FvH4_1g25800	0.93955	4.20455e-22
	FvePL6	FvH4_4g31900	FvH4_4g08144	0.939328	4.54674e-22
	FvePL6	FvH4_4g31900	FvH4_3g34592	0.939099	4.92844e-22
	FvePL6	FvH4_4g31900	FvH4_2g30150	0.939075	4.96942e-22		stress	heat
	FvePL6	FvH4_4g31900	FvH4_5g26840	0.938272	6.57417e-22
	FvePL6	FvH4_4g31900	FvH4_1g04710	0.937924	7.41414e-22
	FvePL6	FvH4_4g31900	FvH4_6g18360	0.937787	7.77064e-22	URH1	stress	dark
	FvePL6	FvH4_4g31900	FvH4_6g16820	0.936881	1.05813e-21	ZAT5-like	TF	Zinc finger
	FvePL6	FvH4_4g31900	FvH4_3g35270	0.936711	1.12062e-21		stress	heat
	FvePL6	FvH4_4g31900	FvH4_3g05700	0.936027	1.40943e-21
	FvePL6	FvH4_4g31900	FvH4_1g17760	0.934768	2.13621e-21	ARLA1C
	FvePL6	FvH4_4g31900	FvH4_6g06790	0.934396	2.41188e-21		F-box	F-box
	FvePL6	FvH4_4g31900	FvH4_5g08847	0.934267	2.51462e-21
	FvePL6	FvH4_4g31900	FvH4_1g22351	0.933972	2.7669e-21
	FvePL6	FvH4_4g31900	FvH4_1g12900	0.932826	3.99216e-21
	FvePL6	FvH4_4g31900	FvH4_3g25120	0.932825	3.9937e-21
	FvePL6	FvH4_4g31900	FvH4_2g09121	0.932185	4.88711e-21
	FvePL6	FvH4_4g31900	FvH4_6g07070	0.932132	4.96907e-21		development	root
	FvePL6	FvH4_4g31900	FvH4_7g20530	0.930581	8.03986e-21	ADK
	FvePL6	FvH4_4g31900	FvH4_2g18450	0.930538	8.14492e-21	HSP90.5	chaperone	HSP
	FvePL6	FvH4_4g31900	FvH4_2g40180	0.930437	8.40213e-21	RCE1	hormone response	auxin
	FvePL6	FvH4_4g31900	FvH4_7g13151	0.930393	8.51643e-21
	FvePL6	FvH4_4g31900	FvH4_2g03591	0.929981	9.65474e-21
	FvePL6	FvH4_4g31900	FvH4_7g25870	0.928471	1.51995e-20	RF2b	TF	bZIP
	FvePL6	FvH4_4g31900	FvH4_2g19022	0.928383	1.56e-20
	FvePL6	FvH4_4g31900	FvH4_5g08845	0.927929	1.78415e-20
	FvePL6	FvH4_4g31900	FvH4_5g07830	0.927722	1.89641e-20
	FvePL6	FvH4_4g31900	FvH4_2g24640	0.927333	2.12516e-20		transport of various substrates
	FvePL6	FvH4_4g31900	FvH4_2g24752	0.926778	2.49805e-20
	FvePL6	FvH4_4g31900	FvH4_3g21110	0.926662	2.58342e-20
	FvePL6	FvH4_4g31900	FvH4_3g17440	0.926119	3.02159e-20	MPK19	MAP
	FvePL6	FvH4_4g31900	FvH4_3g09060	0.925836	3.27727e-20		kinase
	FvePL6	FvH4_4g31900	FvH4_5g38900	0.924549	4.72182e-20
	FvePL6	FvH4_4g31900	FvH4_3g23302	0.924542	4.73135e-20
	FvePL6	FvH4_4g31900	FvH4_7g20640	0.923647	6.0746e-20		hormone response	ABA
	FvePL6	FvH4_4g31900	FvH4_5g26851	0.923089	7.08967e-20
	FvePL6	FvH4_4g31900	FvH4_1g01750	0.922684	7.92411e-20	ATL16	ubiquitination	RING-H2 finger protei
	FvePL6	FvH4_4g31900	FvH4_7g04991	0.922221	8.9925e-20
	FvePL6	FvH4_4g31900	FvH4_4g25830	0.921808	1.00605e-19
	FvePL6	FvH4_4g31900	FvH4_1g04631	0.921687	1.03972e-19
	FvePL6	FvH4_4g31900	FvH4_5g37130	0.921358	1.13626e-19	APRL4	response	light
	FvePL6	FvH4_4g31900	FvH4_5g04553	0.921309	1.15139e-19
	FvePL6	FvH4_4g31900	FvH4_1g24320	0.921191	1.18844e-19		DNA repair
	FvePL6	FvH4_4g31900	FvH4_4g23180	0.920754	1.33604e-19	EXO70C1	exocytosis
	FvePL6	FvH4_4g31900	FvH4_5g22130	0.92008	1.59831e-19	AGD8
	FvePL6	FvH4_4g31900	FvH4_7g09080	0.917366	3.23953e-19	SET7
	FvePL6	FvH4_4g31900	FvH4_4g05890	0.916274	4.27541e-19		kinase
	FvePL6	FvH4_4g31900	FvH4_1g00480	0.916091	4.47642e-19	MAPK6	MAP
	FvePL6	FvH4_4g31900	FvH4_2g13902	0.915874	4.72747e-19
	FvePL6	FvH4_4g31900	FvH4_3g40330	0.914663	6.39244e-19
	FvePL6	FvH4_4g31900	FvH4_5g37062	0.913968	7.58711e-19
	FvePL6	FvH4_4g31900	FvH4_7g08030	0.913828	7.85155e-19
	FvePL6	FvH4_4g31900	FvH4_6g00910	0.913772	7.95912e-19	PDS1	carotenoid biosynthetic process
	FvePL6	FvH4_4g31900	FvH4_1g07990	0.913745	8.01246e-19
	FvePL6	FvH4_4g31900	FvH4_1g14100	0.913395	8.72733e-19	HOS3-1	fatty acid elongation
	FvePL6	FvH4_4g31900	FvH4_4g08193	0.9131	9.37609e-19
	FvePL6	FvH4_4g31900	FvH4_3g09420	0.911646	1.33044e-18
	FvePL6	FvH4_4g31900	FvH4_2g19720	0.911325	1.43593e-18
	FvePL6	FvH4_4g31900	FvH4_7g14310	0.911322	1.43696e-18		Cytochrome	Cytochrome
	FvePL6	FvH4_4g31900	FvH4_1g17271	0.91117	1.4899e-18
	FvePL6	FvH4_4g31900	FvH4_3g38180	0.910947	1.57062e-18
	FvePL6	FvH4_4g31900	FvH4_4g14720	0.910499	1.74581e-18	Tudor1
	FvePL6	FvH4_4g31900	FvH4_7g21460	0.910137	1.90046e-18
	FvePL6	FvH4_4g31900	FvH4_5g22210	0.910014	1.95632e-18	ALDH6B2
	FvePL6	FvH4_4g31900	FvH4_5g28740	0.909939	1.99066e-18	MGT6	Transporter	mg
	FvePL6	FvH4_4g31900	FvH4_6g09370	0.90952	2.19529e-18
	FvePL6	FvH4_4g31900	FvH4_2g31710	0.909455	2.2285e-18		transport of various substrates
	FvePL6	FvH4_4g31900	FvH4_6g27711	0.909319	2.30002e-18
	FvePL6	FvH4_4g31900	FvH4_2g01790	0.909137	2.39907e-18	HSP70	stress	heat
	FvePL6	FvH4_4g31900	FvH4_3g33520	0.907166	3.76806e-18
	FvePL6	FvH4_4g31900	FvH4_2g18762	0.906032	4.86372e-18
	FvePL6	FvH4_4g31900	FvH4_6g06700	0.906016	4.88128e-18		F-box	F-box
	FvePL6	FvH4_4g31900	FvH4_4g08690	0.905848	5.06751e-18		wax
	FvePL6	FvH4_4g31900	FvH4_2g36560	0.904572	6.72483e-18		kinase
	FvePL6	FvH4_4g31900	FvH4_3g34420	0.904082	7.48831e-18		ion homeostasis
	FvePL6	FvH4_4g31900	FvH4_6g25590	0.90322	9.03456e-18
	FvePL6	FvH4_4g31900	FvH4_2g26121	0.901967	1.18328e-17
	FvePL6	FvH4_4g31900	FvH4_6g11800	0.901897	1.20112e-17
	FvePL6	FvH4_4g31900	FvH4_5g39740	0.901712	1.24946e-17
	FvePL6	FvH4_4g31900	FvH4_4g14700	0.901663	1.26258e-17
	FvePL6	FvH4_4g31900	FvH4_3g08710	0.901555	1.29197e-17		stress	drought
	FvePL6	FvH4_4g31900	FvH4_6g34712	0.900694	1.55065e-17
	FvePL6	FvH4_4g31900	FvH4_6g30381	0.900573	1.59084e-17
	FvePL7	FvH4_5g06720	FvH4_3g07391	0.962207	1.72697e-26
	FvePL7	FvH4_5g06720	FvH4_5g32460	0.955905	4.8146e-25	TT2	TF	MYB
	FvePL7	FvH4_5g06720	FvH4_7g18630	0.950092	6.91733e-24		cell wall	wax/pollen development
	FvePL7	FvH4_5g06720	FvH4_5g35111	0.948965	1.11755e-23
	FvePL7	FvH4_5g06720	FvH4_5g07550	0.948913	1.14204e-23	CYP71A26	Cytochrome	Cytochrome
	FvePL7	FvH4_5g06720	FvH4_3g07410	0.948718	1.2395e-23
	FvePL7	FvH4_5g06720	FvH4_7g25623	0.948521	1.3459e-23
	FvePL7	FvH4_5g06720	FvH4_3g09080	0.947903	1.73888e-23
	FvePL7	FvH4_5g06720	FvH4_6g53791	0.945864	3.96228e-23
	FvePL7	FvH4_5g06720	FvH4_6g41380	0.945799	4.06526e-23		Pectate	PL-like
	FvePL7	FvH4_5g06720	FvH4_1g02120	0.945786	4.08615e-23		resistance	downy mildew
	FvePL7	FvH4_5g06720	FvH4_7g18640	0.945407	4.74501e-23		cell wall	wax/pollen development
	FvePL7	FvH4_5g06720	FvH4_4g32700	0.943848	8.67451e-23	MLP329	defense response	carbohydrate biosynthetic process
	FvePL7	FvH4_5g06720	FvH4_5g32461	0.943033	1.18108e-22
	FvePL7	FvH4_5g06720	FvH4_3g29050	0.942981	1.20462e-22
	FvePL7	FvH4_5g06720	FvH4_6g40060	0.941076	2.43404e-22		cell wall	wax/pollen development
	FvePL7	FvH4_5g06720	FvH4_4g34230	0.940901	2.59357e-22
	FvePL7	FvH4_5g06720	FvH4_5g06470	0.93946	4.34004e-22	TPS21	Hormone response	JA
	FvePL7	FvH4_5g06720	FvH4_6g39981	0.939227	4.71234e-22
	FvePL7	FvH4_5g06720	FvH4_1g14011	0.938962	5.17061e-22
	FvePL7	FvH4_5g06720	FvH4_4g27160	0.936395	1.24634e-21
	FvePL7	FvH4_5g06720	FvH4_6g04190	0.936101	1.37543e-21
	FvePL7	FvH4_5g06720	FvH4_5g32450	0.935276	1.80794e-21	RDM1	DNA methylation
	FvePL7	FvH4_5g06720	FvH4_6g15810	0.935273	1.81012e-21
	FvePL7	FvH4_5g06720	FvH4_6g45551	0.934999	1.98047e-21
	FvePL7	FvH4_5g06720	FvH4_5g31280	0.934535	2.30534e-21
	FvePL7	FvH4_5g06720	FvH4_6g19300	0.93269	4.16788e-21	TPS21	Hormone response	JA
	FvePL7	FvH4_5g06720	FvH4_7g18570	0.929597	1.08466e-20		cell wall	wax/pollen development
	FvePL7	FvH4_5g06720	FvH4_2g19540	0.929381	1.15764e-20		Pectate	pectate lyase
	FvePL7	FvH4_5g06720	FvH4_6g50700	0.926248	2.91213e-20		chlorophyll biosynthetic process
	FvePL7	FvH4_5g06720	FvH4_2g16800	0.924923	4.24892e-20	PHT4;6	transporter	inorganic phosphate
	FvePL7	FvH4_5g06720	FvH4_5g29260	0.923978	5.54038e-20		glycosyltransferase
	FvePL7	FvH4_5g06720	FvH4_4g07800	0.923461	6.39679e-20
	FvePL7	FvH4_5g06720	FvH4_2g33310	0.923404	6.49943e-20
	FvePL7	FvH4_5g06720	FvH4_3g01470	0.9212	1.18546e-19		fatty acid biosynthesis
	FvePL7	FvH4_5g06720	FvH4_1g18260	0.920904	1.28332e-19		NADP	brassinosteroid biosynthetic
	FvePL7	FvH4_5g06720	FvH4_3g04300	0.919288	1.96909e-19		Hormone response	Cytokinin
	FvePL7	FvH4_5g06720	FvH4_5g00420	0.919226	2.00149e-19		Pectate	Pectinesterase
	FvePL7	FvH4_5g06720	FvH4_3g04290	0.91883	2.21948e-19	PRE6-like	TF	bHLH
	FvePL7	FvH4_5g06720	FvH4_4g09321	0.916219	4.33512e-19
	FvePL7	FvH4_5g06720	FvH4_7g09160	0.915421	5.29497e-19	CHY1
	FvePL7	FvH4_5g06720	FvH4_1g19281	0.915087	5.7544e-19
	FvePL7	FvH4_5g06720	FvH4_4g34240	0.914492	6.66869e-19	PANK2	kinase
	FvePL7	FvH4_5g06720	FvH4_6g50280	0.914175	7.21088e-19
	FvePL7	FvH4_5g06720	FvH4_6g35820	0.913801	7.90429e-19	PME1	Pectate	Pectinesterase
	FvePL7	FvH4_5g06720	FvH4_2g09471	0.912024	1.21525e-18
	FvePL7	FvH4_5g06720	FvH4_7g25860	0.909937	1.99158e-18	EXPA8	expansin	expansin
	FvePL7	FvH4_5g06720	FvH4_5g22790	0.907601	3.4136e-18		Hormone response	Auxin
	FvePL7	FvH4_5g06720	FvH4_5g07560	0.905651	5.29596e-18	CYP71A24	Cytochrome	Cytochrome
	FvePL7	FvH4_5g06720	FvH4_3g05440	0.902895	9.6931e-18	NCED5	hormone	ABA synthesis
	FvePL7	FvH4_5g06720	FvH4_2g32410	0.901911	1.19751e-17	HAT9	TF	Homeobox
	FvePL7	FvH4_5g06720	FvH4_4g05760	0.901044	1.44014e-17		Pectate	pectate lyase
	FvePL8	FvH4_5g15430	FvH4_5g27420	0.999973	1.31368e-95
	FvePL8	FvH4_5g15430	FvH4_6g03370	0.999906	1.2627e-83		resistance
	FvePL8	FvH4_5g15430	FvH4_2g20922	0.99989	4.46181e-82
	FvePL8	FvH4_5g15430	FvH4_4g19720	0.999857	1.35662e-79	ANX2	kinase
	FvePL8	FvH4_5g15430	FvH4_3g18480	0.999784	1.0962e-75		development	Anther
	FvePL8	FvH4_5g15430	FvH4_4g09031	0.999692	2.78051e-72
	FvePL8	FvH4_5g15430	FvH4_7g23352	0.99962	2.8789e-70
	FvePL8	FvH4_5g15430	FvH4_6g52250	0.999554	9.54499e-69
	FvePL8	FvH4_5g15430	FvH4_6g07310	0.999392	8.67576e-66
	FvePL8	FvH4_5g15430	FvH4_7g15440	0.999376	1.58014e-65	LEA14-like	stress	osmotric
	FvePL8	FvH4_5g15430	FvH4_5g24271	0.999368	2.05706e-65
	FvePL8	FvH4_5g15430	FvH4_6g24400	0.999362	2.52244e-65
	FvePL8	FvH4_5g15430	FvH4_6g54350	0.998826	1.6897e-59
	FvePL8	FvH4_5g15430	FvH4_2g33641	0.99856	1.51521e-57
	FvePL8	FvH4_5g15430	FvH4_2g36650	0.998465	6.16767e-57	RHM1	Sugar
	FvePL8	FvH4_5g15430	FvH4_3g25431	0.998447	7.94279e-57
	FvePL8	FvH4_5g15430	FvH4_5g31000	0.998374	2.17493e-56
	FvePL8	FvH4_5g15430	FvH4_3g20431	0.998342	3.33129e-56
	FvePL8	FvH4_5g15430	FvH4_6g01570	0.99833	3.89811e-56	EMB3012	development	embryo
	FvePL8	FvH4_5g15430	FvH4_3g23090	0.998216	1.66467e-55
	FvePL8	FvH4_5g15430	FvH4_5g30231	0.99814	4.20318e-55
	FvePL8	FvH4_5g15430	FvH4_2g13830	0.997999	2.09347e-54
	FvePL8	FvH4_5g15430	FvH4_7g04120	0.997985	2.42967e-54
	FvePL8	FvH4_5g15430	FvH4_6g00850	0.997654	6.8659e-53
	FvePL8	FvH4_5g15430	FvH4_7g04930	0.997637	8.09317e-53
	FvePL8	FvH4_5g15430	FvH4_1g22760	0.997601	1.12432e-52
	FvePL8	FvH4_5g15430	FvH4_6g02590	0.997592	1.21973e-52
	FvePL8	FvH4_5g15430	FvH4_6g11491	0.997449	4.34169e-52
	FvePL8	FvH4_5g15430	FvH4_5g03471	0.997437	4.81908e-52
	FvePL8	FvH4_5g15430	FvH4_4g05640	0.997282	1.74964e-51		Pyrimidine metabolism
	FvePL8	FvH4_5g15430	FvH4_6g07330	0.997281	1.76113e-51
	FvePL8	FvH4_5g15430	FvH4_6g54351	0.997153	4.83039e-51
	FvePL8	FvH4_5g15430	FvH4_4g18080	0.996507	4.31353e-49	SMC3	cell divison
	FvePL8	FvH4_5g15430	FvH4_6g47400	0.996493	4.71918e-49
	FvePL8	FvH4_5g15430	FvH4_5g07831	0.996432	6.90613e-49
	FvePL8	FvH4_5g15430	FvH4_6g11492	0.99633	1.27692e-48
	FvePL8	FvH4_5g15430	FvH4_2g08146	0.996186	2.97981e-48
	FvePL8	FvH4_5g15430	FvH4_6g06690	0.996173	3.2056e-48		F-box	F-box
	FvePL8	FvH4_5g15430	FvH4_7g01960	0.996064	5.95631e-48
	FvePL8	FvH4_5g15430	FvH4_6g30102	0.995868	1.73067e-47
	FvePL8	FvH4_5g15430	FvH4_7g04121	0.995847	1.93552e-47
	FvePL8	FvH4_5g15430	FvH4_2g09851	0.995842	1.98703e-47
	FvePL8	FvH4_5g15430	FvH4_4g15170	0.995615	6.37468e-47	MSS1	transporter	sugar
	FvePL8	FvH4_5g15430	FvH4_6g37860	0.995532	9.63308e-47		development	Pollen
	FvePL8	FvH4_5g15430	FvH4_4g25021	0.995472	1.29168e-46
	FvePL8	FvH4_5g15430	FvH4_1g24590	0.995327	2.57976e-46	NF-YB7	TF	Nuclear TF
	FvePL8	FvH4_5g15430	FvH4_3g00890	0.995068	8.40984e-46	TDT	transporter	Na
	FvePL8	FvH4_5g15430	FvH4_6g26670	0.994929	1.54814e-45
	FvePL8	FvH4_5g15430	FvH4_5g35221	0.994922	1.60015e-45
	FvePL8	FvH4_5g15430	FvH4_5g28780	0.994834	2.33013e-45	MEE54	lipid catabolic process
	FvePL8	FvH4_5g15430	FvH4_3g40181	0.994829	2.38248e-45
	FvePL8	FvH4_5g15430	FvH4_5g27440	0.99474	3.45476e-45
	FvePL8	FvH4_5g15430	FvH4_3g46000	0.994675	4.53966e-45
	FvePL8	FvH4_5g15430	FvH4_1g29081	0.994516	8.6317e-45
	FvePL8	FvH4_5g15430	FvH4_6g52180	0.994504	9.05824e-45
	FvePL8	FvH4_5g15430	FvH4_1g06470	0.994433	1.20089e-44	PRF4	cytoskeleton	actin
	FvePL8	FvH4_5g15430	FvH4_7g04122	0.994215	2.78615e-44
	FvePL8	FvH4_5g15430	FvH4_6g33770	0.99417	3.30711e-44		F-box	F-Box
	FvePL8	FvH4_5g15430	FvH4_7g10970	0.99413	3.84458e-44	ZAT1-like	TF	Zinc finger
	FvePL8	FvH4_5g15430	FvH4_4g05650	0.993995	6.32918e-44
	FvePL8	FvH4_5g15430	FvH4_3g29080	0.993938	7.78983e-44	AAC2
	FvePL8	FvH4_5g15430	FvH4_6g47642	0.993907	8.72602e-44
	FvePL8	FvH4_5g15430	FvH4_5g07832	0.99333	6.34182e-43
	FvePL8	FvH4_5g15430	FvH4_5g05160	0.993165	1.08286e-42	AtVEX1	Sugar	Sugar transporter
	FvePL8	FvH4_5g15430	FvH4_2g12790	0.993102	1.32495e-42		stress	carbon starvation
	FvePL8	FvH4_5g15430	FvH4_3g28524	0.993088	1.38599e-42
	FvePL8	FvH4_5g15430	FvH4_6g06791	0.992822	3.16967e-42
	FvePL8	FvH4_5g15430	FvH4_7g15510	0.992793	3.4638e-42
	FvePL8	FvH4_5g15430	FvH4_3g46080	0.992719	4.33124e-42	sks12	oxidoreductase activity
	FvePL8	FvH4_5g15430	FvH4_1g28900	0.992639	5.5117e-42		ion	Calcium
	FvePL8	FvH4_5g15430	FvH4_3g00500	0.992611	5.97631e-42	KCO1	Transporter	aa
	FvePL8	FvH4_5g15430	FvH4_5g22380	0.992506	8.15006e-42	ATL29	ubiquitination	RING-H2 finger protei
	FvePL8	FvH4_5g15430	FvH4_4g24381	0.992465	9.20188e-42
	FvePL8	FvH4_5g15430	FvH4_6g06831	0.992069	2.82317e-41
	FvePL8	FvH4_5g15430	FvH4_2g07871	0.99203	3.14592e-41
	FvePL8	FvH4_5g15430	FvH4_2g04520	0.991685	7.96454e-41
	FvePL8	FvH4_5g15430	FvH4_7g02562	0.99144	1.50421e-40
	FvePL8	FvH4_5g15430	FvH4_5g25931	0.99138	1.7535e-40
	FvePL8	FvH4_5g15430	FvH4_6g06820	0.991138	3.2136e-40		F-box	F-box
	FvePL8	FvH4_5g15430	FvH4_4g33260	0.990993	4.58434e-40
	FvePL8	FvH4_5g15430	FvH4_5g28070	0.990936	5.27027e-40
	FvePL8	FvH4_5g15430	FvH4_4g03870	0.990773	7.77857e-40		vesicle budding	SNARE binding
	FvePL8	FvH4_5g15430	FvH4_3g35960	0.990755	8.13106e-40	ACT11
	FvePL8	FvH4_5g15430	FvH4_6g16911	0.990729	8.65083e-40
	FvePL8	FvH4_5g15430	FvH4_7g21030	0.990627	1.09832e-39	DHAR2	redox homeostasis
	FvePL8	FvH4_5g15430	FvH4_5g35200	0.990594	1.18724e-39
	FvePL8	FvH4_5g15430	FvH4_5g34781	0.990519	1.41062e-39
	FvePL8	FvH4_5g15430	FvH4_5g26670	0.990479	1.54647e-39
	FvePL8	FvH4_5g15430	FvH4_1g19220	0.99045	1.65444e-39	CAD7	lignin
	FvePL8	FvH4_5g15430	FvH4_3g12501	0.990343	2.10989e-39
	FvePL8	FvH4_5g15430	FvH4_1g01361	0.990244	2.64119e-39
	FvePL8	FvH4_5g15430	FvH4_6g06680	0.990157	3.20555e-39		F-box	F-box
	FvePL8	FvH4_5g15430	FvH4_1g12411	0.990038	4.17454e-39
	FvePL8	FvH4_5g15430	FvH4_5g32000	0.990019	4.35093e-39
	FvePL8	FvH4_5g15430	FvH4_6g46510	0.990006	4.47889e-39	RGP2	cell wall	non-cellulosic polysaccharide
	FvePL8	FvH4_5g15430	FvH4_7g14750	0.989814	6.79275e-39		Transporter	Mate
	FvePL8	FvH4_5g15430	FvH4_7g23170	0.989774	7.39619e-39	MAPKKK20	MAPK
	FvePL8	FvH4_5g15430	FvH4_6g42130	0.989428	1.53242e-38		vesicle budding	SNARE binding
	FvePL8	FvH4_5g15430	FvH4_1g13130	0.989411	1.58737e-38
	FvePL8	FvH4_5g15430	FvH4_5g38702	0.989307	1.96533e-38
	FvePL8	FvH4_5g15430	FvH4_6g41740	0.989109	2.93686e-38		Pectate	PL-like
	FvePL8	FvH4_5g15430	FvH4_4g05720	0.989049	3.31703e-38
	FvePL8	FvH4_5g15430	FvH4_6g39160	0.989	3.65906e-38
	FvePL8	FvH4_5g15430	FvH4_2g39890	0.988631	7.53008e-38	LCV3	protein
	FvePL8	FvH4_5g15430	FvH4_1g13140	0.988557	8.67338e-38
	FvePL8	FvH4_5g15430	FvH4_4g22260	0.9885	9.67556e-38	HAK5	Transporter	potassium
	FvePL8	FvH4_5g15430	FvH4_5g03472	0.988488	9.89211e-38
	FvePL8	FvH4_5g15430	FvH4_2g13613	0.988432	1.10099e-37
	FvePL8	FvH4_5g15430	FvH4_2g11481	0.988297	1.41755e-37
	FvePL8	FvH4_5g15430	FvH4_1g10020	0.988125	1.95022e-37
	FvePL8	FvH4_5g15430	FvH4_6g21641	0.988094	2.06533e-37
	FvePL8	FvH4_5g15430	FvH4_3g09850	0.988038	2.28867e-37
	FvePL8	FvH4_5g15430	FvH4_3g35240	0.987868	3.1205e-37
	FvePL8	FvH4_5g15430	FvH4_3g31170	0.987787	3.6091e-37		UDP-glucosyl transferase
	FvePL8	FvH4_5g15430	FvH4_3g44040	0.98776	3.78562e-37	G6PD2	Sugar	Glucose
	FvePL8	FvH4_5g15430	FvH4_4g24450	0.987719	4.06979e-37
	FvePL8	FvH4_5g15430	FvH4_6g16961	0.987607	4.96424e-37
	FvePL8	FvH4_5g15430	FvH4_1g29771	0.987485	6.14952e-37
	FvePL8	FvH4_5g15430	FvH4_1g05140	0.987392	7.24033e-37	GNL2	pollen germination
	FvePL8	FvH4_5g15430	FvH4_5g24320	0.987321	8.18256e-37		Resistance	Disease resistance
	FvePL8	FvH4_5g15430	FvH4_2g27111	0.987219	9.74799e-37
	FvePL8	FvH4_5g15430	FvH4_4g20924	0.987026	1.35298e-36
	FvePL8	FvH4_5g15430	FvH4_4g29463	0.986951	1.53341e-36
	FvePL8	FvH4_5g15430	FvH4_7g10050	0.986686	2.38183e-36	PGP9	Transporter	ABC transporter
	FvePL8	FvH4_5g15430	FvH4_6g34821	0.986652	2.51817e-36
	FvePL8	FvH4_5g15430	FvH4_5g11980	0.986631	2.60853e-36		stress	salt
	FvePL8	FvH4_5g15430	FvH4_6g51940	0.986583	2.81887e-36	UKL5	Pyrimidine metabolism
	FvePL8	FvH4_5g15430	FvH4_6g50621	0.986069	6.41759e-36
	FvePL8	FvH4_5g15430	FvH4_4g33931	0.986031	6.8033e-36
	FvePL8	FvH4_5g15430	FvH4_4g01611	0.98591	8.21831e-36
	FvePL8	FvH4_5g15430	FvH4_7g21040	0.985743	1.06361e-35	DHAR2	redox homeostasis
	FvePL8	FvH4_5g15430	FvH4_4g01470	0.985735	1.07595e-35
	FvePL8	FvH4_5g15430	FvH4_2g24951	0.98569	1.15391e-35
	FvePL8	FvH4_5g15430	FvH4_5g30700	0.985652	1.22166e-35
	FvePL8	FvH4_5g15430	FvH4_5g17280	0.985613	1.29717e-35	TUB6	response	cold
	FvePL8	FvH4_5g15430	FvH4_4g21880	0.985483	1.57822e-35	CHX19	ion	H
	FvePL8	FvH4_5g15430	FvH4_7g07131	0.985313	2.03592e-35
	FvePL8	FvH4_5g15430	FvH4_4g13390	0.985244	2.25657e-35
	FvePL8	FvH4_5g15430	FvH4_4g30271	0.985126	2.68311e-35
	FvePL8	FvH4_5g15430	FvH4_5g28800	0.985081	2.8654e-35	PLDDELTA	lipid catabolic process
	FvePL8	FvH4_5g15430	FvH4_7g13880	0.984805	4.27999e-35	ADF11
	FvePL8	FvH4_5g15430	FvH4_5g21911	0.984766	4.52345e-35
	FvePL8	FvH4_5g15430	FvH4_2g22270	0.984599	5.74306e-35
	FvePL8	FvH4_5g15430	FvH4_3g25190	0.984568	6.00291e-35
	FvePL8	FvH4_5g15430	FvH4_1g00161	0.984517	6.44471e-35
	FvePL8	FvH4_5g15430	FvH4_6g51900	0.984353	8.11726e-35		lipid metobic process
	FvePL8	FvH4_5g15430	FvH4_6g32780	0.984318	8.52428e-35
	FvePL8	FvH4_5g15430	FvH4_1g25552	0.984315	8.56198e-35
	FvePL8	FvH4_5g15430	FvH4_2g04948	0.984239	9.51459e-35
	FvePL8	FvH4_5g15430	FvH4_7g04111	0.984215	9.82742e-35
	FvePL8	FvH4_5g15430	FvH4_7g27310	0.984093	1.16379e-34
	FvePL8	FvH4_5g15430	FvH4_5g34780	0.984008	1.30781e-34
	FvePL8	FvH4_5g15430	FvH4_3g42651	0.983877	1.56244e-34
	FvePL8	FvH4_5g15430	FvH4_5g02772	0.983806	1.71965e-34
	FvePL8	FvH4_5g15430	FvH4_4g14300	0.983744	1.86882e-34		protein glycosylation
	FvePL8	FvH4_5g15430	FvH4_7g25571	0.983644	2.13632e-34
	FvePL8	FvH4_5g15430	FvH4_6g42170	0.983432	2.82971e-34
	FvePL8	FvH4_5g15430	FvH4_4g02451	0.983266	3.51689e-34
	FvePL8	FvH4_5g15430	FvH4_6g24052	0.983245	3.61576e-34
	FvePL8	FvH4_5g15430	FvH4_4g07801	0.98284	6.0941e-34
	FvePL8	FvH4_5g15430	FvH4_6g09170	0.982668	7.57388e-34
	FvePL8	FvH4_5g15430	FvH4_3g21280	0.982595	8.294e-34		Resistance	Disease resistance
	FvePL8	FvH4_5g15430	FvH4_2g28820	0.982398	1.06151e-33	SPS1F	Sugar	sucrose
	FvePL8	FvH4_5g15430	FvH4_6g09563	0.982321	1.16659e-33
	FvePL8	FvH4_5g15430	FvH4_2g02870	0.982265	1.25048e-33		Transporter	aa
	FvePL8	FvH4_5g15430	FvH4_3g38430	0.982251	1.27158e-33
	FvePL8	FvH4_5g15430	FvH4_3g12330	0.982171	1.40349e-33		resistance	downy mildew
	FvePL8	FvH4_5g15430	FvH4_2g12792	0.981828	2.12616e-33
	FvePL8	FvH4_5g15430	FvH4_2g08731	0.981776	2.26333e-33
	FvePL8	FvH4_5g15430	FvH4_5g32880	0.98177	2.27844e-33
	FvePL8	FvH4_5g15430	FvH4_3g37820	0.98169	2.50945e-33
	FvePL8	FvH4_5g15430	FvH4_6g20010	0.981595	2.80669e-33
	FvePL8	FvH4_5g15430	FvH4_5g33000	0.981556	2.93905e-33	APL2	Sugar	Glucose
	FvePL8	FvH4_5g15430	FvH4_1g21620	0.981522	3.06086e-33
	FvePL8	FvH4_5g15430	FvH4_6g02450	0.981498	3.14797e-33	XIE	cytoskeleton	actin
	FvePL8	FvH4_5g15430	FvH4_6g09064	0.981412	3.48344e-33
	FvePL8	FvH4_5g15430	FvH4_4g07673	0.981331	3.82932e-33
	FvePL8	FvH4_5g15430	FvH4_3g09840	0.981312	3.91728e-33	PRB1	Resistance	Pathogenesis
	FvePL8	FvH4_5g15430	FvH4_4g30272	0.981269	4.11707e-33
	FvePL8	FvH4_5g15430	FvH4_1g29863	0.981163	4.65692e-33
	FvePL8	FvH4_5g15430	FvH4_1g13160	0.981131	4.83109e-33
	FvePL8	FvH4_5g15430	FvH4_7g23950	0.981125	4.86931e-33		proteolysis
	FvePL8	FvH4_5g15430	FvH4_6g12331	0.980944	5.99474e-33
	FvePL8	FvH4_5g15430	FvH4_4g13630	0.980836	6.7818e-33	PEX12	vesicle transport
	FvePL8	FvH4_5g15430	FvH4_4g27691	0.980829	6.83563e-33
	FvePL8	FvH4_5g15430	FvH4_2g24020	0.98074	7.56271e-33		Transporter	purines
	FvePL8	FvH4_5g15430	FvH4_6g43330	0.980738	7.57992e-33		membrane	membrane
	FvePL8	FvH4_5g15430	FvH4_5g35251	0.980732	7.62921e-33
	FvePL8	FvH4_5g15430	FvH4_2g36372	0.980636	8.50403e-33
	FvePL8	FvH4_5g15430	FvH4_5g03120	0.980618	8.67229e-33
	FvePL8	FvH4_5g15430	FvH4_7g11550	0.980354	1.16449e-32		Resistance	TMV Resistance
	FvePL8	FvH4_5g15430	FvH4_6g03360	0.980272	1.27569e-32	CDR1	resistance
	FvePL8	FvH4_5g15430	FvH4_3g40800	0.980169	1.42843e-32	EIF2	Protein biosynthesis	Initiation factor
	FvePL8	FvH4_5g15430	FvH4_6g20710	0.980146	1.46616e-32
	FvePL8	FvH4_5g15430	FvH4_7g27390	0.980091	1.55696e-32	TIP5;1	transporter	methyl-NH2 and NH6
	FvePL8	FvH4_5g15430	FvH4_6g06860	0.979856	2.00991e-32
	FvePL8	FvH4_5g15430	FvH4_3g14201	0.979793	2.15197e-32
	FvePL8	FvH4_5g15430	FvH4_5g20830	0.979592	2.66983e-32	CHX1	ion	H
	FvePL8	FvH4_5g15430	FvH4_2g22930	0.979579	2.70882e-32		Golgi organization
	FvePL8	FvH4_5g15430	FvH4_7g20701	0.979541	2.82087e-32
	FvePL8	FvH4_5g15430	FvH4_6g19580	0.979501	2.94385e-32
	FvePL8	FvH4_5g15430	FvH4_4g14411	0.979498	2.95077e-32
	FvePL8	FvH4_5g15430	FvH4_5g25262	0.97947	3.03978e-32
	FvePL8	FvH4_5g15430	FvH4_2g27901	0.979368	3.38852e-32
	FvePL8	FvH4_5g15430	FvH4_2g30730	0.97932	3.56347e-32	FLA14	development	embryogenesis and seed
	FvePL8	FvH4_5g15430	FvH4_3g36931	0.979317	3.57557e-32
	FvePL8	FvH4_5g15430	FvH4_4g30210	0.979213	3.98885e-32	GRF12	hormone	brassinosteroi
	FvePL8	FvH4_5g15430	FvH4_2g22050	0.978788	6.19552e-32
	FvePL8	FvH4_5g15430	FvH4_1g29550	0.978775	6.27881e-32
	FvePL8	FvH4_5g15430	FvH4_6g28890	0.978766	6.33964e-32	HA9	ATPase
	FvePL8	FvH4_5g15430	FvH4_6g36961	0.978703	6.76392e-32
	FvePL8	FvH4_5g15430	FvH4_3g10761	0.978684	6.89102e-32
	FvePL8	FvH4_5g15430	FvH4_2g10221	0.978648	7.14969e-32
	FvePL8	FvH4_5g15430	FvH4_1g21360	0.97861	7.43598e-32
	FvePL8	FvH4_5g15430	FvH4_2g21041	0.978572	7.72945e-32
	FvePL8	FvH4_5g15430	FvH4_4g12252	0.978561	7.81617e-32
	FvePL8	FvH4_5g15430	FvH4_7g16732	0.978473	8.54219e-32
	FvePL8	FvH4_5g15430	FvH4_2g11121	0.978379	9.39661e-32
	FvePL8	FvH4_5g15430	FvH4_6g51530	0.978371	9.46882e-32
	FvePL8	FvH4_5g15430	FvH4_5g23410	0.978331	9.85916e-32		Sugar	Fructose
	FvePL8	FvH4_5g15430	FvH4_6g31220	0.977992	1.38246e-31
	FvePL8	FvH4_5g15430	FvH4_6g07990	0.977965	1.42015e-31	NLM2	transporter	aquaporin
	FvePL8	FvH4_5g15430	FvH4_4g08313	0.977829	1.62329e-31
	FvePL8	FvH4_5g15430	FvH4_1g22892	0.977727	1.79356e-31
	FvePL8	FvH4_5g15430	FvH4_4g08314	0.977706	1.83161e-31
	FvePL8	FvH4_5g15430	FvH4_3g12332	0.977677	1.88484e-31
	FvePL8	FvH4_5g15430	FvH4_4g03550	0.977656	1.92333e-31	PHT1;7	transporter	inorganic phosphate
	FvePL8	FvH4_5g15430	FvH4_4g15160	0.977561	2.10936e-31	MSS1	Sugar	Sugar transporter
	FvePL8	FvH4_5g15430	FvH4_7g23580	0.977461	2.3224e-31	RABA2b	vesicle transport
	FvePL8	FvH4_5g15430	FvH4_6g45802	0.977438	2.37662e-31
	FvePL8	FvH4_5g15430	FvH4_7g08220	0.977359	2.56428e-31	XPB2	DNA helicase
	FvePL8	FvH4_5g15430	FvH4_7g17871	0.977331	2.63372e-31
	FvePL8	FvH4_5g15430	FvH4_5g11290	0.97722	2.92958e-31	JAZ12	Hormone response	JA
	FvePL8	FvH4_5g15430	FvH4_1g27640	0.977219	2.93288e-31
	FvePL8	FvH4_5g15430	FvH4_5g14550	0.977187	3.02234e-31	VTI12	Vacuolar transport
	FvePL8	FvH4_5g15430	FvH4_6g45890	0.977166	3.08441e-31
	FvePL8	FvH4_5g15430	FvH4_6g23100	0.977148	3.13685e-31
	FvePL8	FvH4_5g15430	FvH4_4g24390	0.977086	3.32755e-31
	FvePL8	FvH4_5g15430	FvH4_4g06910	0.977075	3.36167e-31	PIRL6	singal transduction
	FvePL8	FvH4_5g15430	FvH4_7g26830	0.976902	3.96187e-31
	FvePL8	FvH4_5g15430	FvH4_3g29651	0.976893	3.99336e-31
	FvePL8	FvH4_5g15430	FvH4_6g05291	0.976728	4.66322e-31
	FvePL8	FvH4_5g15430	FvH4_2g21960	0.976727	4.66699e-31		ion	Calcium
	FvePL8	FvH4_5g15430	FvH4_7g02900	0.976648	5.02323e-31		Cytochrome	Cytochrome
	FvePL8	FvH4_5g15430	FvH4_6g21292	0.976546	5.52384e-31
	FvePL8	FvH4_5g15430	FvH4_6g45720	0.976463	5.96418e-31
	FvePL8	FvH4_5g15430	FvH4_7g10490	0.97639	6.38305e-31		carboxylic acid metabolic
	FvePL8	FvH4_5g15430	FvH4_3g26960	0.976381	6.43719e-31		carbohydrate metabolic process
	FvePL8	FvH4_5g15430	FvH4_5g18400	0.976259	7.20079e-31	SAG12	development	floral organ senescence
	FvePL8	FvH4_5g15430	FvH4_1g11180	0.976206	7.55366e-31
	FvePL8	FvH4_5g15430	FvH4_1g18730	0.976204	7.57206e-31	HKL3	kinase
	FvePL8	FvH4_5g15430	FvH4_6g38181	0.976127	8.12348e-31
	FvePL8	FvH4_5g15430	FvH4_7g23351	0.975929	9.72267e-31
	FvePL8	FvH4_5g15430	FvH4_6g43842	0.975928	9.72935e-31
	FvePL8	FvH4_5g15430	FvH4_6g28020	0.975887	1.00933e-30	FLA14	development	embryogenesis and seed
	FvePL8	FvH4_5g15430	FvH4_7g23180	0.975807	1.08518e-30	UGT73B3	UDP-glucosyl transferase
	FvePL8	FvH4_5g15430	FvH4_1g10110	0.97571	1.18384e-30	TMT3	stress	salt
	FvePL8	FvH4_5g15430	FvH4_7g11810	0.975654	1.24453e-30	SEC1A	Transporter	aa
	FvePL8	FvH4_5g15430	FvH4_5g01850	0.975592	1.31577e-30		ion	Calcium
	FvePL8	FvH4_5g15430	FvH4_6g37042	0.975568	1.3434e-30
	FvePL8	FvH4_5g15430	FvH4_4g22270	0.97553	1.38972e-30
	FvePL8	FvH4_5g15430	FvH4_1g13390	0.975517	1.4058e-30
	FvePL8	FvH4_5g15430	FvH4_7g23540	0.9755	1.42711e-30
	FvePL8	FvH4_5g15430	FvH4_6g49710	0.975487	1.44374e-30	CDR1	resistance
	FvePL8	FvH4_5g15430	FvH4_4g07672	0.975422	1.53014e-30
	FvePL8	FvH4_5g15430	FvH4_2g10091	0.975417	1.53708e-30
	FvePL8	FvH4_5g15430	FvH4_1g19700	0.975413	1.54245e-30	GDI2	vesicle transport
	FvePL8	FvH4_5g15430	FvH4_3g42320	0.975349	1.63205e-30
	FvePL8	FvH4_5g15430	FvH4_1g11090	0.975296	1.71014e-30		Transporter	aa
	FvePL8	FvH4_5g15430	FvH4_7g03911	0.975259	1.76659e-30
	FvePL8	FvH4_5g15430	FvH4_6g40901	0.97524	1.79637e-30
	FvePL8	FvH4_5g15430	FvH4_1g28522	0.975218	1.83138e-30
	FvePL8	FvH4_5g15430	FvH4_7g14410	0.975082	2.06181e-30		kinase	receptor
	FvePL8	FvH4_5g15430	FvH4_5g39250	0.975012	2.19241e-30
	FvePL8	FvH4_5g15430	FvH4_6g45490	0.974996	2.22263e-30	GEX3	development	gamete
	FvePL8	FvH4_5g15430	FvH4_6g43843	0.974939	2.33583e-30
	FvePL8	FvH4_5g15430	FvH4_1g19230	0.974899	2.41745e-30
	FvePL8	FvH4_5g15430	FvH4_3g26210	0.974845	2.53335e-30
	FvePL8	FvH4_5g15430	FvH4_3g14730	0.974783	2.67217e-30	SK4	ubiquitin
	FvePL8	FvH4_5g15430	FvH4_1g13560	0.974741	2.77089e-30
	FvePL8	FvH4_5g15430	FvH4_5g37990	0.974587	3.16456e-30
	FvePL8	FvH4_5g15430	FvH4_3g06090	0.974548	3.27107e-30
	FvePL8	FvH4_5g15430	FvH4_3g34800	0.974459	3.52976e-30	CYP93D1	Cytochrome	Cytochrome
	FvePL8	FvH4_5g15430	FvH4_3g33190	0.974443	3.5771e-30		Seed storage protein
	FvePL8	FvH4_5g15430	FvH4_2g01270	0.974442	3.58093e-30	BGAL13	carbohydrate metabolic process
	FvePL8	FvH4_5g15430	FvH4_3g20611	0.974371	3.80157e-30
	FvePL8	FvH4_5g15430	FvH4_3g33240	0.974249	4.21571e-30		Seed storage protein
	FvePL8	FvH4_5g15430	FvH4_6g13370	0.974202	4.38451e-30		Transporter	aa
	FvePL8	FvH4_5g15430	FvH4_5g20180	0.974177	4.47804e-30		transporter	Protein transport
	FvePL8	FvH4_5g15430	FvH4_1g26060	0.974153	4.5713e-30	ANNAT7	ion	Ca
	FvePL8	FvH4_5g15430	FvH4_2g09550	0.974119	4.70356e-30		stress	heat
	FvePL8	FvH4_5g15430	FvH4_6g12990	0.974117	4.71252e-30		NADP	brassinosteroid biosynthetic
	FvePL8	FvH4_5g15430	FvH4_6g43570	0.974112	4.73076e-30	CONSTANS-like 11	TF	Zinc finger
	FvePL8	FvH4_5g15430	FvH4_4g18260	0.974093	4.80739e-30
	FvePL8	FvH4_5g15430	FvH4_3g07791	0.974003	5.18557e-30
	FvePL8	FvH4_5g15430	FvH4_7g21520	0.973952	5.40874e-30	TIP1;3	transporter	methyl-NH2 and NH3
	FvePL8	FvH4_5g15430	FvH4_3g29652	0.973871	5.78689e-30
	FvePL8	FvH4_5g15430	FvH4_3g00760	0.973836	5.95971e-30	INT4	Transporter	inositol
	FvePL8	FvH4_5g15430	FvH4_2g01461	0.973777	6.25855e-30
	FvePL8	FvH4_5g15430	FvH4_2g16141	0.973756	6.36535e-30
	FvePL8	FvH4_5g15430	FvH4_2g10092	0.973711	6.60846e-30
	FvePL8	FvH4_5g15430	FvH4_1g00180	0.973645	6.98076e-30
	FvePL8	FvH4_5g15430	FvH4_6g06760	0.973518	7.7449e-30		F-box	F-box
	FvePL8	FvH4_5g15430	FvH4_2g23202	0.97343	8.32339e-30
	FvePL8	FvH4_5g15430	FvH4_2g16040	0.973307	9.20808e-30		Transporter	aa
	FvePL8	FvH4_5g15430	FvH4_1g29080	0.973304	9.22925e-30		NADP
	FvePL8	FvH4_5g15430	FvH4_3g39060	0.973281	9.39805e-30		wax
	FvePL8	FvH4_5g15430	FvH4_4g05810	0.973259	9.56725e-30
	FvePL8	FvH4_5g15430	FvH4_6g41872	0.973198	1.00574e-29
	FvePL8	FvH4_5g15430	FvH4_6g01660	0.973051	1.13264e-29		ion	Calcium
	FvePL8	FvH4_5g15430	FvH4_6g02350	0.972879	1.30089e-29		Pectate	pectate lyase
	FvePL8	FvH4_5g15430	FvH4_6g42470	0.972666	1.54148e-29		photosynthesis
	FvePL8	FvH4_5g15430	FvH4_6g50320	0.972576	1.65476e-29	TBL22	cell wall	esterification of pectic polymer
	FvePL8	FvH4_5g15430	FvH4_4g04390	0.972401	1.90041e-29
	FvePL8	FvH4_5g15430	FvH4_7g04810	0.972345	1.98552e-29	PCK2	kinase
	FvePL8	FvH4_5g15430	FvH4_6g41860	0.972335	2.00262e-29
	FvePL8	FvH4_5g15430	FvH4_4g20928	0.972267	2.11087e-29
	FvePL8	FvH4_5g15430	FvH4_4g14030	0.972058	2.48448e-29	SQE2	sterol biosynthesis
	FvePL8	FvH4_5g15430	FvH4_5g15770	0.971813	3.00349e-29	LBD27	TF	LBD
	FvePL8	FvH4_5g15430	FvH4_2g28810	0.971767	3.11247e-29	SYTD	ion	Calcium
	FvePL8	FvH4_5g15430	FvH4_4g10540	0.971611	3.50886e-29	PCK3	kinase
	FvePL8	FvH4_5g15430	FvH4_6g49990	0.971588	3.57091e-29	MMP	extracellular matrix organization
	FvePL8	FvH4_5g15430	FvH4_6g22850	0.971553	3.66746e-29	RABA4D	vesicle transport
	FvePL8	FvH4_5g15430	FvH4_2g13191	0.971365	4.23102e-29
	FvePL8	FvH4_5g15430	FvH4_1g28521	0.971365	4.23102e-29
	FvePL8	FvH4_5g15430	FvH4_4g08312	0.971365	4.23102e-29
	FvePL8	FvH4_5g15430	FvH4_2g19461	0.971365	4.23102e-29
	FvePL8	FvH4_5g15430	FvH4_6g53022	0.971365	4.23102e-29
	FvePL8	FvH4_5g15430	FvH4_6g23254	0.971356	4.26093e-29
	FvePL8	FvH4_5g15430	FvH4_7g07870	0.971348	4.28463e-29
	FvePL8	FvH4_5g15430	FvH4_3g25720	0.971255	4.59788e-29
	FvePL8	FvH4_5g15430	FvH4_1g24130	0.971238	4.65837e-29	TBL7	cell wall	esterification of pectic polymer
	FvePL8	FvH4_5g15430	FvH4_3g29750	0.971235	4.66797e-29		transporter/ion	Heavy metal
	FvePL8	FvH4_5g15430	FvH4_3g09781	0.971161	4.9371e-29
	FvePL8	FvH4_5g15430	FvH4_3g25300	0.971124	5.07574e-29
	FvePL8	FvH4_5g15430	FvH4_5g10220	0.97098	5.65393e-29		transporter
	FvePL8	FvH4_5g15430	FvH4_3g22271	0.970632	7.32027e-29
	FvePL8	FvH4_5g15430	FvH4_5g14580	0.970619	7.39144e-29	PRR1
	FvePL8	FvH4_5g15430	FvH4_3g39040	0.970615	7.41605e-29	KT1	Transporter	k
	FvePL8	FvH4_5g15430	FvH4_3g13352	0.970497	8.08894e-29
	FvePL8	FvH4_5g15430	FvH4_3g31741	0.970491	8.12326e-29
	FvePL8	FvH4_5g15430	FvH4_2g00033	0.970238	9.7769e-29
	FvePL8	FvH4_5g15430	FvH4_6g30541	0.970123	1.06288e-28
	FvePL8	FvH4_5g15430	FvH4_5g32840	0.970088	1.09055e-28		cell wall	wax/pollen development
	FvePL8	FvH4_5g15430	FvH4_3g31131	0.969838	1.30618e-28
	FvePL8	FvH4_5g15430	FvH4_4g33720	0.969815	1.32808e-28
	FvePL8	FvH4_5g15430	FvH4_4g22390	0.969807	1.33583e-28
	FvePL8	FvH4_5g15430	FvH4_7g06671	0.969761	1.38049e-28
	FvePL8	FvH4_5g15430	FvH4_6g16570	0.969573	1.57926e-28	SK4	ubiquitin
	FvePL8	FvH4_5g15430	FvH4_2g08148	0.969459	1.71288e-28
	FvePL8	FvH4_5g15430	FvH4_3g02150	0.969389	1.79934e-28
	FvePL8	FvH4_5g15430	FvH4_1g10220	0.96936	1.83711e-28		hormone response	ABA
	FvePL8	FvH4_5g15430	FvH4_1g11081	0.969232	2.01075e-28
	FvePL8	FvH4_5g15430	FvH4_6g42160	0.969212	2.04016e-28
	FvePL8	FvH4_5g15430	FvH4_6g06610	0.969157	2.12033e-28		F-box	F-Box
	FvePL8	FvH4_5g15430	FvH4_6g06590	0.968996	2.37292e-28		F-box	F-Box
	FvePL8	FvH4_5g15430	FvH4_6g06663	0.968858	2.61408e-28
	FvePL8	FvH4_5g15430	FvH4_6g16010	0.968611	3.10243e-28		development	pollen
	FvePL8	FvH4_5g15430	FvH4_1g22930	0.968544	3.2494e-28	SETH1	development	pollen tube growth
	FvePL8	FvH4_5g15430	FvH4_6g28010	0.968425	3.52541e-28		Sugar	glucose metabolic process
	FvePL8	FvH4_5g15430	FvH4_5g25130	0.96829	3.86841e-28	VEP1	NADP	brassinosteroid biosynthetic
	FvePL8	FvH4_5g15430	FvH4_2g37580	0.96827	3.92074e-28
	FvePL8	FvH4_5g15430	FvH4_3g36100	0.968096	4.41398e-28
	FvePL8	FvH4_5g15430	FvH4_6g21360	0.967787	5.43974e-28	TIF3C1	Protein biosynthesis	Initiation factor
	FvePL8	FvH4_5g15430	FvH4_3g11180	0.967766	5.51791e-28		kinase	receptor
	FvePL8	FvH4_5g15430	FvH4_4g06550	0.967637	6.01485e-28
	FvePL8	FvH4_5g15430	FvH4_1g21610	0.96761	6.12355e-28
	FvePL8	FvH4_5g15430	FvH4_4g04770	0.967592	6.19722e-28
	FvePL8	FvH4_5g15430	FvH4_7g12520	0.967584	6.23155e-28
	FvePL8	FvH4_5g15430	FvH4_7g01330	0.967548	6.38423e-28	ESP3
	FvePL8	FvH4_5g15430	FvH4_1g24561	0.967534	6.44407e-28
	FvePL8	FvH4_5g15430	FvH4_6g43391	0.967319	7.43682e-28
	FvePL8	FvH4_5g15430	FvH4_7g17880	0.96696	9.4224e-28
	FvePL8	FvH4_5g15430	FvH4_7g14960	0.966881	9.91988e-28	FRD1	ion homeostasis
	FvePL8	FvH4_5g15430	FvH4_6g24051	0.966735	1.09145e-27
	FvePL8	FvH4_5g15430	FvH4_3g18731	0.966514	1.2596e-27
	FvePL8	FvH4_5g15430	FvH4_6g45200	0.966441	1.32057e-27	WAKL2	Cell Wall	Wall
	FvePL8	FvH4_5g15430	FvH4_4g15922	0.966419	1.33938e-27
	FvePL8	FvH4_5g15430	FvH4_6g05870	0.966053	1.69331e-27
	FvePL8	FvH4_5g15430	FvH4_2g36070	0.965933	1.8276e-27
	FvePL8	FvH4_5g15430	FvH4_5g26291	0.965914	1.85063e-27
	FvePL8	FvH4_5g15430	FvH4_5g30991	0.965646	2.19237e-27
	FvePL8	FvH4_5g15430	FvH4_3g38841	0.965544	2.33716e-27
	FvePL8	FvH4_5g15430	FvH4_2g14710	0.965359	2.62513e-27		transporter/ion	Heavy metal
	FvePL8	FvH4_5g15430	FvH4_5g39000	0.965074	3.13309e-27
	FvePL8	FvH4_5g15430	FvH4_1g17272	0.96505	3.18187e-27
	FvePL8	FvH4_5g15430	FvH4_5g25031	0.964936	3.41337e-27
	FvePL8	FvH4_5g15430	FvH4_7g24600	0.964935	3.41621e-27
	FvePL8	FvH4_5g15430	FvH4_1g29435	0.964884	3.52364e-27
	FvePL8	FvH4_5g15430	FvH4_4g09250	0.964875	3.54399e-27	XTR6	cell wall	cell wall
	FvePL8	FvH4_5g15430	FvH4_5g37360	0.964711	3.91967e-27		inositol phosphate dephosphorylation
	FvePL8	FvH4_5g15430	FvH4_6g17171	0.964652	4.06471e-27
	FvePL8	FvH4_5g15430	FvH4_1g28412	0.964527	4.38566e-27
	FvePL8	FvH4_5g15430	FvH4_6g39710	0.964511	4.42892e-27		UDP-glucosyl transferase
	FvePL8	FvH4_5g15430	FvH4_3g25341	0.964241	5.21868e-27
	FvePL8	FvH4_5g15430	FvH4_1g25350	0.964126	5.59423e-27	ARA12	proteolysis
	FvePL8	FvH4_5g15430	FvH4_1g27957	0.963831	6.67911e-27
	FvePL8	FvH4_5g15430	FvH4_6g14110	0.963588	7.71985e-27
	FvePL8	FvH4_5g15430	FvH4_2g26020	0.9635	8.13271e-27		kinase
	FvePL8	FvH4_5g15430	FvH4_2g06870	0.963244	9.46246e-27
	FvePL8	FvH4_5g15430	FvH4_3g08500	0.963131	1.0111e-26
	FvePL8	FvH4_5g15430	FvH4_3g17090	0.962892	1.16289e-26		F-box	F-box
	FvePL8	FvH4_5g15430	FvH4_7g28120	0.962801	1.22582e-26	ACLA-2
	FvePL8	FvH4_5g15430	FvH4_4g06281	0.962304	1.63357e-26
	FvePL8	FvH4_5g15430	FvH4_2g14913	0.962219	1.71463e-26
	FvePL8	FvH4_5g15430	FvH4_7g04921	0.962179	1.7542e-26
	FvePL8	FvH4_5g15430	FvH4_1g25630	0.961701	2.30166e-26	DUO1	TF	MYB
	FvePL8	FvH4_5g15430	FvH4_5g10661	0.961517	2.55292e-26
	FvePL8	FvH4_5g15430	FvH4_6g18881	0.961512	2.55946e-26
	FvePL8	FvH4_5g15430	FvH4_1g04480	0.960771	3.86397e-26	FAD5	lipid biosynthesis
	FvePL8	FvH4_5g15430	FvH4_6g11490	0.960713	3.98998e-26	CAX1	ion	cation
	FvePL8	FvH4_5g15430	FvH4_3g29520	0.960637	4.16062e-26		monocarboxylic acid metabolic process
	FvePL8	FvH4_5g15430	FvH4_3g20581	0.960353	4.85803e-26
	FvePL8	FvH4_5g15430	FvH4_6g25450	0.960316	4.95639e-26	PIP5K4	development	pollen tube growth
	FvePL8	FvH4_5g15430	FvH4_3g36620	0.960212	5.24538e-26
	FvePL8	FvH4_5g15430	FvH4_7g28340	0.96015	5.42522e-26	CYP704A2	Cytochrome	Cytochrome
	FvePL8	FvH4_5g15430	FvH4_5g29371	0.959789	6.59259e-26
	FvePL8	FvH4_5g15430	FvH4_2g27120	0.959576	7.38723e-26		F-box	F-Box
	FvePL8	FvH4_5g15430	FvH4_5g31801	0.959565	7.4315e-26
	FvePL8	FvH4_5g15430	FvH4_5g07640	0.959456	7.87384e-26	GAPC1	development	fruit
	FvePL8	FvH4_5g15430	FvH4_3g21441	0.959353	8.32023e-26
	FvePL8	FvH4_5g15430	FvH4_1g10790	0.959333	8.40694e-26
	FvePL8	FvH4_5g15430	FvH4_4g29931	0.959194	9.0493e-26
	FvePL8	FvH4_5g15430	FvH4_6g13720	0.959179	9.12209e-26
	FvePL8	FvH4_5g15430	FvH4_6g37691	0.958855	1.08182e-25
	FvePL8	FvH4_5g15430	FvH4_6g12980	0.958757	1.13866e-25	P5CS2	proline biosynthesis
	FvePL8	FvH4_5g15430	FvH4_6g46080	0.958682	1.18431e-25		Transporter	aa
	FvePL8	FvH4_5g15430	FvH4_5g22030	0.958385	1.38218e-25
	FvePL8	FvH4_5g15430	FvH4_5g32250	0.957999	1.68669e-25	VMA10	Vacuolar transport
	FvePL8	FvH4_5g15430	FvH4_2g17850	0.957976	1.70709e-25
	FvePL8	FvH4_5g15430	FvH4_6g39480	0.95792	1.75649e-25		Pectate	pectinesterase
	FvePL8	FvH4_5g15430	FvH4_7g26460	0.95789	1.78439e-25	CKB1
	FvePL8	FvH4_5g15430	FvH4_3g41650	0.957849	1.82189e-25
	FvePL8	FvH4_5g15430	FvH4_3g02160	0.957833	1.83692e-25
	FvePL8	FvH4_5g15430	FvH4_2g14930	0.957792	1.8761e-25	RPM1	Resistance	Disease resistance
	FvePL8	FvH4_5g15430	FvH4_2g16051	0.957747	1.91964e-25
	FvePL8	FvH4_5g15430	FvH4_7g18820	0.957351	2.34763e-25	SDP6	glycerol catabolic process
	FvePL8	FvH4_5g15430	FvH4_4g19000	0.957137	2.61395e-25	MLP423	defense response	carbohydrate biosynthetic process
	FvePL8	FvH4_5g15430	FvH4_7g02580	0.95692	2.91587e-25
	FvePL8	FvH4_5g15430	FvH4_2g06391	0.956692	3.26716e-25
	FvePL8	FvH4_5g15430	FvH4_3g41410	0.956683	3.28201e-25
	FvePL8	FvH4_5g15430	FvH4_2g10241	0.956597	3.42522e-25
	FvePL8	FvH4_5g15430	FvH4_7g23140	0.956579	3.45611e-25
	FvePL8	FvH4_5g15430	FvH4_7g29530	0.955915	4.79259e-25
	FvePL8	FvH4_5g15430	FvH4_6g54352	0.955595	5.5995e-25
	FvePL8	FvH4_5g15430	FvH4_7g29120	0.955491	5.89126e-25	RPL24A	Ribosomal protein
	FvePL8	FvH4_5g15430	FvH4_1g10490	0.955472	5.94342e-25	SACIB	SUPPRESSOR OF ACTIN 5
	FvePL8	FvH4_5g15430	FvH4_3g37600	0.955281	6.51955e-25	VPS9	Vacuolar transport
	FvePL8	FvH4_5g15430	FvH4_2g24260	0.955261	6.5806e-25		Sugar	Sugar transporter
	FvePL8	FvH4_5g15430	FvH4_6g23090	0.954925	7.73139e-25
	FvePL8	FvH4_5g15430	FvH4_5g26590	0.954804	8.19104e-25
	FvePL8	FvH4_5g15430	FvH4_7g01040	0.954749	8.4107e-25	MAN1	Transporter	Mate
	FvePL8	FvH4_5g15430	FvH4_4g11940	0.95464	8.85467e-25		carbohydrate metabolic process
	FvePL8	FvH4_5g15430	FvH4_2g06390	0.95463	8.89799e-25
	FvePL8	FvH4_5g15430	FvH4_1g24570	0.954501	9.46056e-25	PCK4	kinase
	FvePL8	FvH4_5g15430	FvH4_6g03060	0.95431	1.03521e-24	CDR1	resistance
	FvePL8	FvH4_5g15430	FvH4_7g15960	0.954188	1.09643e-24
	FvePL8	FvH4_5g15430	FvH4_4g30900	0.954013	1.19041e-24		Transporter	ion
	FvePL8	FvH4_5g15430	FvH4_2g21530	0.953822	1.30148e-24	PHT1;4	transporter	inorganic phosphate
	FvePL8	FvH4_5g15430	FvH4_4g18550	0.953749	1.34613e-24		Transporter	Mate
	FvePL8	FvH4_5g15430	FvH4_3g36470	0.953699	1.37816e-24		protein glycosylation
	FvePL8	FvH4_5g15430	FvH4_1g06851	0.953697	1.37956e-24
	FvePL8	FvH4_5g15430	FvH4_5g36170	0.953539	1.48396e-24		Transporter	Mate
	FvePL8	FvH4_5g15430	FvH4_5g20160	0.953516	1.49987e-24
	FvePL8	FvH4_5g15430	FvH4_6g53940	0.953048	1.86069e-24	EXO70C2	exocytosis
	FvePL8	FvH4_5g15430	FvH4_6g15360	0.952815	2.07019e-24
	FvePL8	FvH4_5g15430	FvH4_4g03710	0.952697	2.18437e-24
	FvePL8	FvH4_5g15430	FvH4_6g06750	0.952677	2.20486e-24		F-box	F-box
	FvePL8	FvH4_5g15430	FvH4_1g00900	0.952657	2.22412e-24
	FvePL8	FvH4_5g15430	FvH4_5g11340	0.952616	2.26682e-24	BAM3
	FvePL8	FvH4_5g15430	FvH4_1g08681	0.952279	2.64024e-24
	FvePL8	FvH4_5g15430	FvH4_1g13280	0.952156	2.79048e-24	RL1	TF	MYB
	FvePL8	FvH4_5g15430	FvH4_3g34260	0.952097	2.86522e-24
	FvePL8	FvH4_5g15430	FvH4_3g03043	0.952085	2.88032e-24
	FvePL8	FvH4_5g15430	FvH4_5g09740	0.951876	3.16315e-24		NADP	brassinosteroid biosynthetic
	FvePL8	FvH4_5g15430	FvH4_2g19411	0.951729	3.37752e-24
	FvePL8	FvH4_5g15430	FvH4_7g06960	0.951592	3.58969e-24
	FvePL8	FvH4_5g15430	FvH4_6g16754	0.951489	3.75809e-24
	FvePL8	FvH4_5g15430	FvH4_2g23940	0.951413	3.88578e-24		stress	dehydration
	FvePL8	FvH4_5g15430	FvH4_6g43841	0.951337	4.01835e-24
	FvePL8	FvH4_5g15430	FvH4_2g40790	0.951085	4.49073e-24	HPT1	tocopherol biosynthesis	0
	FvePL8	FvH4_5g15430	FvH4_5g13100	0.950912	4.84588e-24
	FvePL8	FvH4_5g15430	FvH4_2g34850	0.950617	5.51033e-24
	FvePL8	FvH4_5g15430	FvH4_6g23450	0.949941	7.38045e-24
	FvePL8	FvH4_5g15430	FvH4_2g08540	0.949865	7.62682e-24
	FvePL8	FvH4_5g15430	FvH4_7g09670	0.949751	8.00798e-24	DUO1	TF	MYB
	FvePL8	FvH4_5g15430	FvH4_3g29701	0.949101	1.05512e-23
	FvePL8	FvH4_5g15430	FvH4_7g01980	0.948666	1.26695e-23	ACA4	ion	Calcium
	FvePL8	FvH4_5g15430	FvH4_6g32931	0.948548	1.33104e-23
	FvePL8	FvH4_5g15430	FvH4_4g02240	0.948166	1.55998e-23
	FvePL8	FvH4_5g15430	FvH4_4g14390	0.948068	1.62467e-23	RFR1	phenylpropanoid biosynthesis
	FvePL8	FvH4_5g15430	FvH4_2g25660	0.947955	1.70171e-23		F-box	F-box
	FvePL8	FvH4_5g15430	FvH4_1g07630	0.947835	1.78831e-23
	FvePL8	FvH4_5g15430	FvH4_6g50120	0.947783	1.82669e-23		Resistance	Diseacse resistance
	FvePL8	FvH4_5g15430	FvH4_2g12530	0.947589	1.97868e-23
	FvePL8	FvH4_5g15430	FvH4_4g00410	0.947402	2.13506e-23	emb2734	Transporter	Importin
	FvePL8	FvH4_5g15430	FvH4_3g06070	0.947286	2.23896e-23	NFA2	ucleosome assembly
	FvePL8	FvH4_5g15430	FvH4_3g40790	0.947132	2.38327e-23
	FvePL8	FvH4_5g15430	FvH4_4g00986	0.947036	2.47776e-23
	FvePL8	FvH4_5g15430	FvH4_5g09370	0.946914	2.60296e-23	AGD1
	FvePL8	FvH4_5g15430	FvH4_6g17680	0.946783	2.74483e-23
	FvePL8	FvH4_5g15430	FvH4_7g03890	0.946569	2.99153e-23
	FvePL8	FvH4_5g15430	FvH4_7g32730	0.946494	3.08254e-23
	FvePL8	FvH4_5g15430	FvH4_7g19580	0.946386	3.21889e-23		Pectate	PG
	FvePL8	FvH4_5g15430	FvH4_7g22493	0.946251	3.39774e-23
	FvePL8	FvH4_5g15430	FvH4_3g40630	0.946154	3.53166e-23
	FvePL8	FvH4_5g15430	FvH4_6g52755	0.945626	4.35268e-23
	FvePL8	FvH4_5g15430	FvH4_7g09170	0.945502	4.57221e-23
	FvePL8	FvH4_5g15430	FvH4_3g40010	0.945409	4.74122e-23		transporter	sugar
	FvePL8	FvH4_5g15430	FvH4_2g16950	0.945114	5.32175e-23
	FvePL8	FvH4_5g15430	FvH4_2g39020	0.944995	5.57439e-23
	FvePL8	FvH4_5g15430	FvH4_4g04500	0.943562	9.67471e-23
	FvePL8	FvH4_5g15430	FvH4_3g00970	0.943223	1.09955e-22	SCN1	voltage-gated channel	Na
	FvePL8	FvH4_5g15430	FvH4_1g23910	0.942971	1.20917e-22
	FvePL8	FvH4_5g15430	FvH4_2g26700	0.942292	1.55754e-22
	FvePL8	FvH4_5g15430	FvH4_4g35500	0.942104	1.66975e-22		Vacuolar transport
	FvePL8	FvH4_5g15430	FvH4_6g02690	0.942062	1.69614e-22		resistance
	FvePL8	FvH4_5g15430	FvH4_5g36461	0.94139	2.17068e-22
	FvePL8	FvH4_5g15430	FvH4_2g02820	0.941386	2.17419e-22
	FvePL8	FvH4_5g15430	FvH4_6g01020	0.941313	2.23276e-22	PP2-B10	development	phloem
	FvePL8	FvH4_5g15430	FvH4_5g33570	0.941172	2.35e-22	XK2	Sugar	xylulose catabolic process
	FvePL8	FvH4_5g15430	FvH4_6g38111	0.940668	2.82059e-22
	FvePL8	FvH4_5g15430	FvH4_7g21682	0.94038	3.12809e-22
	FvePL8	FvH4_5g15430	FvH4_4g18410	0.939991	3.59519e-22	UXS2	NADP	brassinosteroid biosynthetic
	FvePL8	FvH4_5g15430	FvH4_6g50650	0.939978	3.61233e-22		ubiquitin	Ubl conjugation pathway
	FvePL8	FvH4_5g15430	FvH4_7g27590	0.939823	3.81713e-22
	FvePL8	FvH4_5g15430	FvH4_4g04410	0.939778	3.87856e-22		Ribosomal protein
	FvePL8	FvH4_5g15430	FvH4_4g02063	0.939704	3.98089e-22
	FvePL8	FvH4_5g15430	FvH4_2g13431	0.939701	3.98622e-22
	FvePL8	FvH4_5g15430	FvH4_1g23410	0.939465	4.33335e-22
	FvePL8	FvH4_5g15430	FvH4_7g27070	0.93936	4.49696e-22
	FvePL8	FvH4_5g15430	FvH4_5g28463	0.938748	5.57332e-22
	FvePL8	FvH4_5g15430	FvH4_6g04230	0.93846	6.16036e-22
	FvePL8	FvH4_5g15430	FvH4_1g06980	0.938226	6.67901e-22	PME31	Pectate	Pectinesterase
	FvePL8	FvH4_5g15430	FvH4_6g52741	0.937903	7.46743e-22
	FvePL8	FvH4_5g15430	FvH4_6g52752	0.937893	7.49269e-22
	FvePL8	FvH4_5g15430	FvH4_6g44010	0.936821	1.07978e-21		F-box	F-Box
	FvePL8	FvH4_5g15430	FvH4_7g22130	0.936612	1.15872e-21	HSC70-1	stress	heat
	FvePL8	FvH4_5g15430	FvH4_4g33310	0.936352	1.26457e-21		F-box	F-Box
	FvePL8	FvH4_5g15430	FvH4_1g19623	0.936273	1.29828e-21
	FvePL8	FvH4_5g15430	FvH4_1g12450	0.936097	1.37708e-21
	FvePL8	FvH4_5g15430	FvH4_5g34741	0.936032	1.40711e-21
	FvePL8	FvH4_5g15430	FvH4_3g04950	0.93598	1.43195e-21	LBD36	TF	LBD
	FvePL8	FvH4_5g15430	FvH4_4g12201	0.935927	1.4576e-21
	FvePL8	FvH4_5g15430	FvH4_4g08700	0.935563	1.64471e-21		vesicle budding	SNARE binding
	FvePL8	FvH4_5g15430	FvH4_2g31541	0.935123	1.9016e-21
	FvePL8	FvH4_5g15430	FvH4_5g39261	0.934779	2.12835e-21
	FvePL8	FvH4_5g15430	FvH4_3g29210	0.934002	2.74031e-21	ABCG14	Transporter	ABC transporter
	FvePL8	FvH4_5g15430	FvH4_6g13230	0.933999	2.74271e-21	CYCD7	development	cell proliferation and cell enlargement
	FvePL8	FvH4_5g15430	FvH4_2g23992	0.933753	2.96872e-21
	FvePL8	FvH4_5g15430	FvH4_3g10871	0.933549	3.16964e-21
	FvePL8	FvH4_5g15430	FvH4_6g05430	0.933154	3.59731e-21
	FvePL8	FvH4_5g15430	FvH4_5g07921	0.93293	3.86284e-21
	FvePL8	FvH4_5g15430	FvH4_2g31840	0.932924	3.86991e-21		F-box	F-box
	FvePL8	FvH4_5g15430	FvH4_4g18081	0.932212	4.84598e-21
	FvePL8	FvH4_5g15430	FvH4_6g10440	0.931828	5.46525e-21	AGT3
	FvePL8	FvH4_5g15430	FvH4_2g11790	0.93166	5.75974e-21
	FvePL8	FvH4_5g15430	FvH4_5g10670	0.931422	6.20155e-21
	FvePL8	FvH4_5g15430	FvH4_6g46150	0.931088	6.87676e-21
	FvePL8	FvH4_5g15430	FvH4_1g11700	0.930438	8.39979e-21		transporter	sugar
	FvePL8	FvH4_5g15430	FvH4_2g13290	0.930428	8.42469e-21
	FvePL8	FvH4_5g15430	FvH4_6g48050	0.930385	8.53664e-21		Golgi organization
	FvePL8	FvH4_5g15430	FvH4_6g35590	0.930327	8.68833e-21	PIN2	Hormone response	Auxin
	FvePL8	FvH4_5g15430	FvH4_5g37080	0.930205	9.01801e-21
	FvePL8	FvH4_5g15430	FvH4_1g17810	0.929847	1.00563e-20		TF	MYB
	FvePL8	FvH4_5g15430	FvH4_4g33970	0.929469	1.12714e-20		Pectate	Pectinesterase
	FvePL8	FvH4_5g15430	FvH4_7g23800	0.92939	1.15436e-20
	FvePL8	FvH4_5g15430	FvH4_3g01671	0.928339	1.58042e-20
	FvePL8	FvH4_5g15430	FvH4_3g02832	0.927644	1.94029e-20
	FvePL8	FvH4_5g15430	FvH4_5g35630	0.927027	2.32374e-20	REN1	development	pollen tube growth
	FvePL8	FvH4_5g15430	FvH4_5g33480	0.927026	2.32429e-20
	FvePL8	FvH4_5g15430	FvH4_1g24300	0.926609	2.62359e-20	CALS5
	FvePL8	FvH4_5g15430	FvH4_5g38322	0.926407	2.78132e-20
	FvePL8	FvH4_5g15430	FvH4_1g19650	0.925868	3.24716e-20
	FvePL8	FvH4_5g15430	FvH4_6g08860	0.925817	3.29515e-20
	FvePL8	FvH4_5g15430	FvH4_7g26850	0.925465	3.64377e-20	Myb-like	TF	MYB
	FvePL8	FvH4_5g15430	FvH4_3g13432	0.92354	6.25758e-20
	FvePL8	FvH4_5g15430	FvH4_3g05120	0.923387	6.52944e-20
	FvePL8	FvH4_5g15430	FvH4_2g07020	0.923089	7.09021e-20		Resistance	Pathogenesis
	FvePL8	FvH4_5g15430	FvH4_3g13470	0.923061	7.14492e-20		Resistance	Disease resistance
	FvePL8	FvH4_5g15430	FvH4_6g05851	0.922714	7.85842e-20
	FvePL8	FvH4_5g15430	FvH4_6g30180	0.922617	8.07089e-20		DNA replication
	FvePL8	FvH4_5g15430	FvH4_7g19620	0.922476	8.38846e-20
	FvePL8	FvH4_5g15430	FvH4_1g10550	0.922083	9.33661e-20	IDH-III	tricarboxylic acid cycle
	FvePL8	FvH4_5g15430	FvH4_6g47170	0.921976	9.61306e-20
	FvePL8	FvH4_5g15430	FvH4_6g16510	0.921543	1.08081e-19	MAT3
	FvePL8	FvH4_5g15430	FvH4_3g43730	0.921323	1.14694e-19		F-box	F-Box
	FvePL8	FvH4_5g15430	FvH4_5g19292	0.921154	1.20007e-19
	FvePL8	FvH4_5g15430	FvH4_5g37390	0.919409	1.90783e-19		Sugar	Sugar transporter
	FvePL8	FvH4_5g15430	FvH4_6g41730	0.919041	2.10085e-19	GEX1	development	gamete
	FvePL8	FvH4_5g15430	FvH4_2g06330	0.91887	2.19638e-19
	FvePL8	FvH4_5g15430	FvH4_2g29321	0.918768	2.25575e-19
	FvePL8	FvH4_5g15430	FvH4_3g26571	0.918696	2.29836e-19
	FvePL8	FvH4_5g15430	FvH4_3g40040	0.918189	2.62117e-19		F-box	F-box
	FvePL8	FvH4_5g15430	FvH4_3g06940	0.917677	2.99141e-19		kinase	receptor
	FvePL8	FvH4_5g15430	FvH4_3g26318	0.917351	3.25181e-19
	FvePL8	FvH4_5g15430	FvH4_2g08147	0.917244	3.34157e-19
	FvePL8	FvH4_5g15430	FvH4_2g25950	0.916962	3.59138e-19		Pectate	Pectinesterase
	FvePL8	FvH4_5g15430	FvH4_5g15581	0.916672	3.86599e-19
	FvePL8	FvH4_5g15430	FvH4_7g29880	0.916637	3.89964e-19
	FvePL8	FvH4_5g15430	FvH4_6g46930	0.916578	3.95869e-19
	FvePL8	FvH4_5g15430	FvH4_5g25780	0.916509	4.02822e-19
	FvePL8	FvH4_5g15430	FvH4_6g53790	0.915688	4.95314e-19
	FvePL8	FvH4_5g15430	FvH4_6g25792	0.915645	5.00744e-19
	FvePL8	FvH4_5g15430	FvH4_6g19571	0.915611	5.05042e-19
	FvePL8	FvH4_5g15430	FvH4_6g06630	0.915389	5.33809e-19		F-box	F-box
	FvePL8	FvH4_5g15430	FvH4_2g09182	0.915246	5.53144e-19
	FvePL8	FvH4_5g15430	FvH4_6g00500	0.914799	6.182e-19	WRKY2-like	TF	WRKY
	FvePL8	FvH4_5g15430	FvH4_6g38640	0.913923	7.67016e-19
	FvePL8	FvH4_5g15430	FvH4_6g41510	0.913621	8.25828e-19	SCN1	voltage-gated channel	Na
	FvePL8	FvH4_5g15430	FvH4_3g21201	0.913438	8.63706e-19
	FvePL8	FvH4_5g15430	FvH4_3g32330	0.913337	8.85113e-19
	FvePL8	FvH4_5g15430	FvH4_5g06510	0.913056	9.47639e-19
	FvePL8	FvH4_5g15430	FvH4_4g28350	0.912851	9.96032e-19	PPC4	gluconeogenesis
	FvePL8	FvH4_5g15430	FvH4_1g11440	0.912569	1.06624e-18
	FvePL8	FvH4_5g15430	FvH4_7g32291	0.912558	1.06907e-18
	FvePL8	FvH4_5g15430	FvH4_6g09500	0.912292	1.13958e-18	VHA-E1	Vacuolar transport
	FvePL8	FvH4_5g15430	FvH4_6g34830	0.912172	1.17299e-18
	FvePL8	FvH4_5g15430	FvH4_7g24140	0.911986	1.22648e-18
	FvePL8	FvH4_5g15430	FvH4_6g16032	0.911576	1.35287e-18
	FvePL8	FvH4_5g15430	FvH4_2g20920	0.911511	1.37372e-18
	FvePL8	FvH4_5g15430	FvH4_6g05250	0.911505	1.37596e-18
	FvePL8	FvH4_5g15430	FvH4_7g02250	0.910929	1.57733e-18
	FvePL8	FvH4_5g15430	FvH4_3g40960	0.910684	1.67142e-18		Cytochrome	Cytochrome
	FvePL8	FvH4_5g15430	FvH4_2g28691	0.910419	1.77904e-18
	FvePL8	FvH4_5g15430	FvH4_3g02530	0.910225	1.8618e-18	COBL11
	FvePL8	FvH4_5g15430	FvH4_7g01742	0.910183	1.8804e-18
	FvePL8	FvH4_5g15430	FvH4_6g17581	0.909941	1.9897e-18
	FvePL8	FvH4_5g15430	FvH4_5g20890	0.909654	2.12784e-18
	FvePL8	FvH4_5g15430	FvH4_3g17741	0.908863	2.55635e-18
	FvePL8	FvH4_5g15430	FvH4_3g17800	0.908782	2.60455e-18	TBL42	cell wall	esterification of pectic polymer
	FvePL8	FvH4_5g15430	FvH4_6g03341	0.908634	2.695e-18
	FvePL8	FvH4_5g15430	FvH4_6g01230	0.908173	2.99608e-18		F-box	F-Box
	FvePL8	FvH4_5g15430	FvH4_1g02510	0.908055	3.07814e-18		protein glycosylation
	FvePL8	FvH4_5g15430	FvH4_3g25442	0.907603	3.41236e-18
	FvePL8	FvH4_5g15430	FvH4_2g37162	0.907561	3.4448e-18
	FvePL8	FvH4_5g15430	FvH4_2g14914	0.90694	3.96566e-18
	FvePL8	FvH4_5g15430	FvH4_5g15721	0.906443	4.43551e-18
	FvePL8	FvH4_5g15430	FvH4_1g18381	0.905688	5.25256e-18
	FvePL8	FvH4_5g15430	FvH4_3g01611	0.90546	5.52567e-18
	FvePL8	FvH4_5g15430	FvH4_5g04350	0.905126	5.95006e-18		kinase
	FvePL8	FvH4_5g15430	FvH4_4g09240	0.90463	6.6391e-18
	FvePL8	FvH4_5g15430	FvH4_4g31320	0.904547	6.762e-18		Transporter	aa
	FvePL8	FvH4_5g15430	FvH4_5g12130	0.904372	7.0264e-18		development	root
	FvePL8	FvH4_5g15430	FvH4_1g01840	0.904214	7.27453e-18
	FvePL8	FvH4_5g15430	FvH4_6g42790	0.904076	7.49673e-18	GATL2	Sugar	galacturonosyltransferase
	FvePL8	FvH4_5g15430	FvH4_1g04281	0.903935	7.73271e-18
	FvePL8	FvH4_5g15430	FvH4_6g38850	0.903854	7.87095e-18
	FvePL8	FvH4_5g15430	FvH4_7g02782	0.903837	7.89986e-18
	FvePL8	FvH4_5g15430	FvH4_1g23760	0.903212	9.05004e-18		Pectate	PL-like
	FvePL8	FvH4_5g15430	FvH4_2g40870	0.902886	9.71233e-18	RR12
	FvePL8	FvH4_5g15430	FvH4_1g18382	0.902819	9.85188e-18
	FvePL8	FvH4_5g15430	FvH4_3g06540	0.90212	1.14503e-17	PGP9	Transporter	ABC transporter
	FvePL8	FvH4_5g15430	FvH4_1g18383	0.901452	1.32071e-17
	FvePL8	FvH4_5g15430	FvH4_6g39151	0.900852	1.49979e-17
	FvePL9	FvH4_5g27090	FvH4_4g05740	0.999263	5.98675e-64
	FvePL9	FvH4_5g27090	FvH4_6g16910	0.999168	8.71073e-63	EXPA9	expansin	expansin
	FvePL9	FvH4_5g27090	FvH4_7g20311	0.999061	1.24205e-61
	FvePL9	FvH4_5g27090	FvH4_3g01660	0.999051	1.55923e-61		Stigma	Stigma
	FvePL9	FvH4_5g27090	FvH4_6g14510	0.998896	4.35444e-60	CHX3	ion	H
	FvePL9	FvH4_5g27090	FvH4_3g01670	0.998803	2.6024e-59		Stigma	Stigma
	FvePL9	FvH4_5g27090	FvH4_3g11090	0.99864	4.31931e-58		glycerol catabolic process
	FvePL9	FvH4_5g27090	FvH4_6g28460	0.998448	7.775e-57		kinase
	FvePL9	FvH4_5g27090	FvH4_1g25710	0.99834	3.42164e-56	CHX15-like	ion	H
	FvePL9	FvH4_5g27090	FvH4_1g09430	0.998215	1.69554e-55	GLIP5	lipid metobic process
	FvePL9	FvH4_5g27090	FvH4_4g13900	0.998208	1.85461e-55	BGAL13	carbohydrate metabolic process
	FvePL9	FvH4_5g27090	FvH4_3g43501	0.998049	1.19656e-54
	FvePL9	FvH4_5g27090	FvH4_5g09520	0.998005	1.95937e-54		TF/Hormone response	Ethylene
	FvePL9	FvH4_5g27090	FvH4_1g00290	0.997296	1.56485e-51		Pectate	PL-like
	FvePL9	FvH4_5g27090	FvH4_2g01120	0.997001	1.51416e-50		Stigma	Stigma
	FvePL9	FvH4_5g27090	FvH4_2g15711	0.996982	1.74177e-50
	FvePL9	FvH4_5g27090	FvH4_7g14383	0.996977	1.81112e-50
	FvePL9	FvH4_5g27090	FvH4_2g34754	0.996948	2.22583e-50
	FvePL9	FvH4_5g27090	FvH4_3g17480	0.996918	2.76349e-50
	FvePL9	FvH4_5g27090	FvH4_2g39480	0.996506	4.33856e-49
	FvePL9	FvH4_5g27090	FvH4_1g14930	0.996437	6.69257e-49	MES10	resistance	systemic acquired resistance
	FvePL9	FvH4_5g27090	FvH4_3g00321	0.996316	1.38791e-48
	FvePL9	FvH4_5g27090	FvH4_5g32170	0.996103	4.77855e-48
	FvePL9	FvH4_5g27090	FvH4_2g38050	0.995186	4.93776e-46
	FvePL9	FvH4_5g27090	FvH4_1g00520	0.994833	2.33893e-45	1g00520	resistance	downy mildew
	FvePL9	FvH4_5g27090	FvH4_2g22320	0.994687	4.31714e-45	GAT1	Transporter	aa
	FvePL9	FvH4_5g27090	FvH4_4g26583	0.994487	9.70414e-45
	FvePL9	FvH4_5g27090	FvH4_1g26811	0.994233	2.60263e-44
	FvePL9	FvH4_5g27090	FvH4_7g24151	0.994159	3.4471e-44
	FvePL9	FvH4_5g27090	FvH4_5g21591	0.993842	1.1011e-43
	FvePL9	FvH4_5g27090	FvH4_1g14891	0.993046	1.58252e-42
	FvePL9	FvH4_5g27090	FvH4_3g20761	0.993041	1.606e-42
	FvePL9	FvH4_5g27090	FvH4_2g20930	0.992851	2.89859e-42	ADPG2	Pectate	Pectinesterase
	FvePL9	FvH4_5g27090	FvH4_6g29770	0.991416	1.5989e-40	BCB	response	cold
	FvePL9	FvH4_5g27090	FvH4_1g25371	0.991224	2.59766e-40
	FvePL9	FvH4_5g27090	FvH4_5g35590	0.990204	2.89063e-39	ATPMEPCRB	Pectate	Pectinesterase
	FvePL9	FvH4_5g27090	FvH4_2g18340	0.990049	4.07184e-39		chlorophyll biosynthetic process
	FvePL9	FvH4_5g27090	FvH4_7g11320	0.989859	6.16094e-39		Pectate	pectinesterase
	FvePL9	FvH4_5g27090	FvH4_1g08870	0.989832	6.53654e-39
	FvePL9	FvH4_5g27090	FvH4_1g07620	0.989464	1.42178e-38	CKX3	Hormone response	Cytokinin
	FvePL9	FvH4_5g27090	FvH4_5g08800	0.989439	1.49882e-38
	FvePL9	FvH4_5g27090	FvH4_6g35420	0.989397	1.63549e-38	AtVEX1	Sugar	Sugar transporter
	FvePL9	FvH4_5g27090	FvH4_3g44120	0.988541	8.94164e-38		kinase	receptor
	FvePL9	FvH4_5g27090	FvH4_5g06081	0.988501	9.647e-38
	FvePL9	FvH4_5g27090	FvH4_6g03000	0.988217	1.64645e-37	CML11	ion	Calcium
	FvePL9	FvH4_5g27090	FvH4_4g24770	0.98816	1.82938e-37		cell wall	wax/pollen development
	FvePL9	FvH4_5g27090	FvH4_4g25770	0.988034	2.30707e-37	NRT2.5	Transporter	nitrate
	FvePL9	FvH4_5g27090	FvH4_2g28310	0.987701	4.2083e-37
	FvePL9	FvH4_5g27090	FvH4_3g07900	0.98744	6.65705e-37	3g07900	Transporter	Importin
	FvePL9	FvH4_5g27090	FvH4_7g01920	0.987069	1.25835e-36	ASAT1
	FvePL9	FvH4_5g27090	FvH4_3g08350	0.986923	1.60942e-36
	FvePL9	FvH4_5g27090	FvH4_1g15800	0.986826	1.89001e-36	PLA
	FvePL9	FvH4_5g27090	FvH4_4g33442	0.986518	3.13153e-36
	FvePL9	FvH4_5g27090	FvH4_3g06200	0.986376	3.93861e-36	WRKY28	TF	WRKY
	FvePL9	FvH4_5g27090	FvH4_2g34750	0.985509	1.51872e-35	PLA2A	lipid catabolic process
	FvePL9	FvH4_5g27090	FvH4_7g18510	0.983634	2.16646e-34
	FvePL9	FvH4_5g27090	FvH4_2g25960	0.983626	2.18774e-34	ATPMEPCRB	Pectate	pectinesterase
	FvePL9	FvH4_5g27090	FvH4_7g25370	0.983457	2.73806e-34
	FvePL9	FvH4_5g27090	FvH4_6g29800	0.983255	3.57039e-34	BCB	response	cold
	FvePL9	FvH4_5g27090	FvH4_2g12980	0.982294	1.20609e-33	CK1
	FvePL9	FvH4_5g27090	FvH4_7g30670	0.981524	3.05517e-33		kinase
	FvePL9	FvH4_5g27090	FvH4_1g19265	0.981494	3.16382e-33
	FvePL9	FvH4_5g27090	FvH4_4g17290	0.980803	7.03626e-33
	FvePL9	FvH4_5g27090	FvH4_2g21690	0.980081	1.57381e-32	DMR6	resistance	downy mildew
	FvePL9	FvH4_5g27090	FvH4_2g11230	0.97965	2.50901e-32	ATOPT4,OPT4	protein transport
	FvePL9	FvH4_5g27090	FvH4_4g02850	0.979434	3.15905e-32
	FvePL9	FvH4_5g27090	FvH4_4g27710	0.979418	3.21188e-32
	FvePL9	FvH4_5g27090	FvH4_1g25370	0.978548	7.91815e-32
	FvePL9	FvH4_5g27090	FvH4_2g04120	0.978385	9.33821e-32	STZ	TF	Zinc finger
	FvePL9	FvH4_5g27090	FvH4_6g10250	0.97795	1.44124e-31		Peroxidase
	FvePL9	FvH4_5g27090	FvH4_5g37451	0.977551	2.12961e-31
	FvePL9	FvH4_5g27090	FvH4_1g10910	0.97749	2.25877e-31		protein transport	secretory
	FvePL9	FvH4_5g27090	FvH4_7g27830	0.976968	3.72162e-31		Pectate	Pectinesterase
	FvePL9	FvH4_5g27090	FvH4_3g13060	0.9766	5.25264e-31	CAT5	Transporter	aa
	FvePL9	FvH4_5g27090	FvH4_2g27760	0.976197	7.61732e-31	BAT1	Transporter	aa
	FvePL9	FvH4_5g27090	FvH4_5g03210	0.975425	1.52518e-30	WRKY29	TF	WRKY
	FvePL9	FvH4_5g27090	FvH4_3g09930	0.975023	2.17114e-30	AAT1	Transporter	aa
	FvePL9	FvH4_5g27090	FvH4_1g11980	0.973935	5.4843e-30		Hormone response	auxin
	FvePL9	FvH4_5g27090	FvH4_6g42080	0.973366	8.77148e-30
	FvePL9	FvH4_5g27090	FvH4_4g24053	0.973246	9.6691e-30
	FvePL9	FvH4_5g27090	FvH4_2g38210	0.973222	9.85916e-30
	FvePL9	FvH4_5g27090	FvH4_3g36530	0.971715	3.23863e-29		resistance	downy mildew
	FvePL9	FvH4_5g27090	FvH4_2g09890	0.971606	3.52156e-29	PAP10	RNA-binding	phosphate starvation
	FvePL9	FvH4_5g27090	FvH4_4g13771	0.971503	3.80847e-29
	FvePL9	FvH4_5g27090	FvH4_5g00573	0.971365	4.23031e-29
	FvePL9	FvH4_5g27090	FvH4_2g00920	0.970727	6.82742e-29
	FvePL9	FvH4_5g27090	FvH4_6g38370	0.970541	7.8286e-29	WRKY28	TF	WRKY
	FvePL9	FvH4_5g27090	FvH4_7g19741	0.970201	1.00431e-28
	FvePL9	FvH4_5g27090	FvH4_7g24160	0.969815	1.32817e-28	EFR	Receptor
[truncated: 1,442 more rows]
